# Supplementary material for: IL-17 signalling restructures the nasal microbiome and drives dynamic changes following Streptococcus pneumoniae colonization
Source: BMC Genomics. 2017 Oct 23;18:807. doi: 10.1186/s12864-017-4215-3 (PMC5651609; doi:10.1186/s12864-017-4215-3)
Supplement: Supplementary file 3 — Raw OTU counts from wild type animals at baseline. (CSV 220 kb) [file 12864_2017_4215_MOESM3_ESM.csv]

OTUs	Domain	Phylum	Class	Order	Family	Genus
OTU_1	Bacteria	Proteobacteria	Alphaproteobacteria	Rhizobiales	Brucellaceae	Ochrobactrum
OTU_2	Bacteria	Firmicutes	Bacilli	Lactobacillales	Streptococcaceae	Streptococcus
OTU_3	Bacteria	Proteobacteria	Gammaproteobacteria	Xanthomonadales	Xanthomonadaceae	Thermomonas
OTU_4	Bacteria	Proteobacteria	Gammaproteobacteria	Pasteurellales	Pasteurellaceae	Pasteurella
OTU_5	Bacteria	Proteobacteria	Alphaproteobacteria	Rhizobiales	Methylobacteriaceae	Methylobacterium
OTU_6	Bacteria	Proteobacteria	Betaproteobacteria	Burkholderiales	Burkholderiaceae	Ralstonia
OTU_7	Bacteria	Proteobacteria	Alphaproteobacteria	Rhizobiales	Bradyrhizobiaceae	Bosea
OTU_8	Bacteria	Proteobacteria	Alphaproteobacteria	Rhodospirillales	Acetobacteraceae	unclassified_Acetobacteraceae
OTU_9	Bacteria	Proteobacteria	Alphaproteobacteria	Rhizobiales	Methylobacteriaceae	Methylobacterium
OTU_10	Bacteria	Actinobacteria	Actinobacteria	Actinomycetales	Propionibacteriaceae	Propionibacterium
OTU_11	Bacteria	Firmicutes	Bacilli	Lactobacillales	Streptococcaceae	Streptococcus
OTU_12	Bacteria	Firmicutes	Bacilli	Lactobacillales	Streptococcaceae	Streptococcus
OTU_13	Bacteria	Proteobacteria	Alphaproteobacteria	Rhizobiales	unclassified_Rhizobiales
OTU_14	Bacteria	Proteobacteria	Alphaproteobacteria	Sphingomonadales	Sphingomonadaceae	Sphingomonas
OTU_15	Bacteria	Proteobacteria	Betaproteobacteria	Burkholderiales	Comamonadaceae	Acidovorax
OTU_16	Bacteria	Firmicutes	Bacilli	Bacillales	Staphylococcaceae	Staphylococcus
OTU_17	Bacteria	Cyanobacteria/Chloroplast	Chloroplast	Chloroplast	Chloroplast	Streptophyta
OTU_18	Bacteria	Firmicutes	Bacilli	Lactobacillales	Streptococcaceae	Streptococcus
OTU_19	Bacteria	Acidobacteria	Acidobacteria_Gp4	Gp4	Gp4	Gp4
OTU_20	Bacteria	Firmicutes	Bacilli	Bacillales	Staphylococcaceae	Staphylococcus
OTU_21	Bacteria	Proteobacteria	Gammaproteobacteria	Xanthomonadales	Xanthomonadaceae	unclassified_Xanthomonadaceae
OTU_22	Bacteria	Actinobacteria	Actinobacteria	Actinomycetales	Dermacoccaceae	Dermacoccus
OTU_23	Bacteria	Proteobacteria	Gammaproteobacteria	Enterobacteriales	Enterobacteriaceae	Escherichia/Shigella
OTU_24	Bacteria	Firmicutes	Bacilli	Bacillales	Staphylococcaceae	Staphylococcus
OTU_25	Bacteria	Firmicutes	Bacilli	Bacillales	Bacillales_Incertae_Sedis_XI	Gemella
OTU_26	Bacteria	Bacteroidetes	unclassified_Bacteroidetes
OTU_27	Bacteria	Actinobacteria	Actinobacteria	Actinomycetales	Microbacteriaceae	Microbacterium
OTU_28	Bacteria	Firmicutes	unclassified_Firmicutes
OTU_29	Bacteria	Firmicutes	Bacilli	Lactobacillales	Lactobacillaceae	Lactobacillus
OTU_30	Bacteria	Bacteroidetes	Bacteroidia	Bacteroidales	Porphyromonadaceae	Porphyromonas
OTU_31	Bacteria	Proteobacteria	Gammaproteobacteria	Pseudomonadales	Moraxellaceae	Acinetobacter
OTU_32	Bacteria	Proteobacteria	Alphaproteobacteria	Rhodospirillales	Acetobacteraceae	Acidocella
OTU_33	Bacteria	Firmicutes	Bacilli	Lactobacillales	Aerococcaceae	Aerococcus
OTU_34	Bacteria	Cyanobacteria/Chloroplast	Chloroplast	Chloroplast	Chloroplast	Streptophyta
OTU_35	Bacteria	Proteobacteria	Alphaproteobacteria	Rhizobiales	Rhizobiaceae	Rhizobium
OTU_36	Bacteria	Proteobacteria	Betaproteobacteria	Burkholderiales	unclassified_Burkholderiales
OTU_37	Bacteria	Bacteroidetes	Flavobacteria	Flavobacteriales	Flavobacteriaceae	unclassified_Flavobacteriaceae
OTU_38	Bacteria	Proteobacteria	Betaproteobacteria	Burkholderiales	Oxalobacteraceae	Undibacterium
OTU_39	Bacteria	Actinobacteria	Actinobacteria	Actinomycetales	unclassified_Actinomycetales
OTU_40	Bacteria	Gemmatimonadetes	Gemmatimonadetes	Gemmatimonadales	Gemmatimonadaceae	Gemmatimonas
OTU_41	Bacteria	Firmicutes	unclassified_Firmicutes
OTU_42	Bacteria	Proteobacteria	Betaproteobacteria	Burkholderiales	Burkholderiaceae	Burkholderia
OTU_43	Bacteria	Firmicutes	Bacilli	Lactobacillales	Carnobacteriaceae	Carnobacterium
OTU_44	Bacteria	Proteobacteria	Alphaproteobacteria	Sphingomonadales	Sphingomonadaceae	Sphingomonas
OTU_45	Bacteria	Proteobacteria	Epsilonproteobacteria	Campylobacterales	Campylobacteraceae	Campylobacter
OTU_46	Bacteria	Proteobacteria	Alphaproteobacteria	Sphingomonadales	Sphingomonadaceae	Blastomonas
OTU_47	Bacteria	Actinobacteria	Actinobacteria	Actinomycetales	Micrococcaceae	Micrococcus
OTU_48	Bacteria	Proteobacteria	Alphaproteobacteria	Rhizobiales	Bradyrhizobiaceae	Bradyrhizobium
OTU_49	Bacteria	Proteobacteria	Gammaproteobacteria	Enterobacteriales	Enterobacteriaceae	unclassified_Enterobacteriaceae
OTU_50	Bacteria	Proteobacteria	Alphaproteobacteria	Sphingomonadales	Sphingomonadaceae	Sphingomonas
OTU_51	Bacteria	Actinobacteria	Actinobacteria	Actinomycetales	Corynebacteriaceae	Corynebacterium
OTU_52	Bacteria	Bacteroidetes	unclassified_Bacteroidetes
OTU_53	Bacteria	Proteobacteria	Alphaproteobacteria	Caulobacterales	Caulobacteraceae	Phenylobacterium
OTU_54	Bacteria	Proteobacteria	Betaproteobacteria	Burkholderiales	Oxalobacteraceae	Herbaspirillum
OTU_55	Bacteria	Proteobacteria	Gammaproteobacteria	Pseudomonadales	Pseudomonadaceae	Pseudomonas
OTU_56	Bacteria	Actinobacteria	Actinobacteria	Actinomycetales	Micrococcaceae	Kocuria
OTU_57	Bacteria	Proteobacteria	Gammaproteobacteria	Pseudomonadales	Moraxellaceae	Enhydrobacter
OTU_58	Bacteria	Proteobacteria	Gammaproteobacteria	Pseudomonadales	Moraxellaceae	Acinetobacter
OTU_59	Bacteria	Actinobacteria	Actinobacteria	Actinomycetales	Micrococcaceae	Rothia
OTU_60	Bacteria	Proteobacteria	Betaproteobacteria	Burkholderiales	Comamonadaceae	Pelomonas
OTU_61	Bacteria	Proteobacteria	Betaproteobacteria	Burkholderiales	Alcaligenaceae	Derxia
OTU_62	Bacteria	Actinobacteria	Actinobacteria	Actinomycetales	Microbacteriaceae	Microbacterium
OTU_63	Bacteria	Proteobacteria	Betaproteobacteria	Burkholderiales	Comamonadaceae	Polaromonas
OTU_64	Bacteria	Bacteroidetes	Sphingobacteria	Sphingobacteriales	Chitinophagaceae	Sediminibacterium
OTU_65	Bacteria	Firmicutes	Bacilli	Bacillales	Paenibacillaceae_1	Cohnella
OTU_66	Bacteria	Proteobacteria	Betaproteobacteria	Burkholderiales	Comamonadaceae	Curvibacter
OTU_67	Bacteria	Proteobacteria	Gammaproteobacteria	Pseudomonadales	Moraxellaceae	Acinetobacter
OTU_68	Bacteria	Actinobacteria	Actinobacteria	Actinomycetales	Corynebacteriaceae	Corynebacterium
OTU_69	Bacteria	Firmicutes	Bacilli	Bacillales	Staphylococcaceae	Jeotgalicoccus
OTU_70	Bacteria	Actinobacteria	Actinobacteria	Actinomycetales	Actinomycetaceae	Actinomyces
OTU_71	Bacteria	Firmicutes	Bacilli	Lactobacillales	Streptococcaceae	Streptococcus
OTU_72	Bacteria	Proteobacteria	Alphaproteobacteria	Rhodospirillales	Acetobacteraceae	unclassified_Acetobacteraceae
OTU_73	Bacteria	Proteobacteria	Alphaproteobacteria	Sphingomonadales	Sphingomonadaceae	Sphingobium
OTU_74	Bacteria	Firmicutes	Bacilli	Lactobacillales	Enterococcaceae	Enterococcus
OTU_75	Bacteria	Actinobacteria	Actinobacteria	Actinomycetales	Propionibacteriaceae	Propionibacterium
OTU_76	Bacteria	Actinobacteria	Actinobacteria	Actinomycetales	unclassified_Actinomycetales
OTU_77	Bacteria	Proteobacteria	Gammaproteobacteria	Pseudomonadales	Pseudomonadaceae	Pseudomonas
OTU_78	Bacteria	Bacteroidetes	unclassified_Bacteroidetes
OTU_79	Bacteria	Firmicutes	Bacilli	Bacillales	Paenibacillaceae_1	Brevibacillus
OTU_80	Bacteria	Proteobacteria	Betaproteobacteria	Burkholderiales	Alcaligenaceae	Alcaligenes
OTU_81	Bacteria	Actinobacteria	Actinobacteria	Bifidobacteriales	Bifidobacteriaceae	Bifidobacterium
OTU_82	Bacteria	Actinobacteria	Actinobacteria	Actinomycetales	Nocardiaceae	Rhodococcus
OTU_83	Bacteria	Proteobacteria	Alphaproteobacteria	Rhizobiales	Phyllobacteriaceae	Mesorhizobium
OTU_84	Bacteria	Firmicutes	Bacilli	Lactobacillales	Streptococcaceae	Streptococcus
OTU_85	Bacteria	Bacteroidetes	Bacteroidia	Bacteroidales	unclassified_Bacteroidales
OTU_86	Bacteria	Actinobacteria	Actinobacteria	Actinomycetales	Actinomycetaceae	Actinomyces
OTU_87	Bacteria	Actinobacteria	Actinobacteria	Actinomycetales	Corynebacteriaceae	Corynebacterium
OTU_88	Bacteria	Firmicutes	Bacilli	Bacillales	Paenibacillaceae_1	Cohnella
OTU_89	Bacteria	Actinobacteria	Actinobacteria	Actinomycetales	Nocardiaceae	Williamsia
OTU_90	Bacteria	Firmicutes	Bacilli	Bacillales	Bacillaceae_1	Bacillus
OTU_91	Bacteria	Firmicutes	Bacilli	Lactobacillales	Leuconostocaceae	Leuconostoc
OTU_92	Bacteria	Bacteroidetes	Bacteroidia	Bacteroidales	unclassified_Bacteroidales
OTU_93	Bacteria	Actinobacteria	Actinobacteria	Actinomycetales	Corynebacteriaceae	Corynebacterium
OTU_94	Bacteria	Bacteroidetes	unclassified_Bacteroidetes
OTU_95	Bacteria	Firmicutes	Bacilli	Lactobacillales	Lactobacillaceae	Lactobacillus
OTU_96	Bacteria	Proteobacteria	Alphaproteobacteria	Sphingomonadales	Sphingomonadaceae	Sphingomonas
OTU_97	Bacteria	Firmicutes	Bacilli	Lactobacillales	Streptococcaceae	Streptococcus
OTU_98	Bacteria	Proteobacteria	Alphaproteobacteria	Caulobacterales	Caulobacteraceae	Brevundimonas
OTU_99	Bacteria	Proteobacteria	Alphaproteobacteria	Sphingomonadales	Sphingomonadaceae	Sphingobium
OTU_100	Bacteria	Firmicutes	Bacilli	Lactobacillales	Streptococcaceae	Streptococcus
OTU_101	Bacteria	Actinobacteria	Actinobacteria	Actinomycetales	Mycobacteriaceae	Mycobacterium
OTU_102	Bacteria	Bacteroidetes	unclassified_Bacteroidetes
OTU_103	Bacteria	Proteobacteria	Alphaproteobacteria	Rhizobiales	unclassified_Rhizobiales
OTU_104	Bacteria	Proteobacteria	Epsilonproteobacteria	Campylobacterales	Helicobacteraceae	Helicobacter
OTU_105	Bacteria	Proteobacteria	Gammaproteobacteria	Xanthomonadales	Xanthomonadaceae	Stenotrophomonas
OTU_106	Bacteria	Firmicutes	Bacilli	Lactobacillales	Aerococcaceae	Aerococcus
OTU_107	Bacteria	Bacteroidetes	Bacteroidia	Bacteroidales	unclassified_Bacteroidales
OTU_108	Bacteria	Proteobacteria	Betaproteobacteria	Methylophilales	Methylophilaceae	Methylotenera
OTU_109	Bacteria	Proteobacteria	Gammaproteobacteria	Enterobacteriales	Enterobacteriaceae	Pantoea
OTU_110	Bacteria	Bacteroidetes	Flavobacteria	Flavobacteriales	Flavobacteriaceae	Chryseobacterium
OTU_111	Bacteria	Firmicutes	Clostridia	Clostridiales	Ruminococcaceae	unclassified_Ruminococcaceae
OTU_112	Bacteria	Acidobacteria	Acidobacteria_Gp4	Gp4	Gp4	Gp4
OTU_113	Bacteria	Proteobacteria	Alphaproteobacteria	Rhizobiales	Methylocystaceae	Hansschlegelia
OTU_114	Bacteria	Proteobacteria	Alphaproteobacteria	Rhodospirillales	Acetobacteraceae	Roseomonas
OTU_115	Bacteria	Bacteroidetes	unclassified_Bacteroidetes
OTU_116	Bacteria	Proteobacteria	Gammaproteobacteria	Pasteurellales	Pasteurellaceae	unclassified_Pasteurellaceae
OTU_117	Bacteria	Firmicutes	Bacilli	Lactobacillales	Streptococcaceae	Lactococcus
OTU_118	Bacteria	Firmicutes	Negativicutes	Selenomonadales	Veillonellaceae	Veillonella
OTU_119	Bacteria	Firmicutes	Bacilli	Bacillales	Staphylococcaceae	Staphylococcus
OTU_120	Bacteria	Proteobacteria	Betaproteobacteria	Burkholderiales	Oxalobacteraceae	Janthinobacterium
OTU_121	Bacteria	Firmicutes	Bacilli	Lactobacillales	Carnobacteriaceae	Granulicatella
OTU_122	Bacteria	Firmicutes	Bacilli	Lactobacillales	Streptococcaceae	Streptococcus
OTU_123	Bacteria	Proteobacteria	Gammaproteobacteria	Pseudomonadales	Pseudomonadaceae	Pseudomonas
OTU_124	Bacteria	Proteobacteria	Alphaproteobacteria	Rhizobiales	Methylobacteriaceae	Methylobacterium
OTU_125	Bacteria	Firmicutes	Bacilli	Lactobacillales	Streptococcaceae	Streptococcus
OTU_126	Bacteria	Bacteroidetes	Sphingobacteria	Sphingobacteriales	Chitinophagaceae	unclassified_Chitinophagaceae
OTU_127	Bacteria	Firmicutes	Clostridia	Clostridiales	Ruminococcaceae	unclassified_Ruminococcaceae
OTU_128	Bacteria	Proteobacteria	Alphaproteobacteria	unclassified_Alphaproteobacteria
OTU_129	Bacteria	Proteobacteria	Betaproteobacteria	unclassified_Betaproteobacteria
OTU_130	Bacteria	Proteobacteria	Betaproteobacteria	Burkholderiales	Alcaligenaceae	Achromobacter
OTU_131	Bacteria	Proteobacteria	Gammaproteobacteria	Enterobacteriales	Enterobacteriaceae	unclassified_Enterobacteriaceae
OTU_132	Bacteria	Firmicutes	Bacilli	Lactobacillales	Streptococcaceae	Streptococcus
OTU_133	Bacteria	Bacteroidetes	unclassified_Bacteroidetes
OTU_134	Bacteria	Actinobacteria	Actinobacteria	Actinomycetales	Corynebacteriaceae	Corynebacterium
OTU_135	Bacteria	Actinobacteria	Actinobacteria	Actinomycetales	Mycobacteriaceae	Mycobacterium
OTU_136	Bacteria	Actinobacteria	Actinobacteria	Actinomycetales	Propionibacteriaceae	Friedmanniella
OTU_137	Bacteria	Proteobacteria	Alphaproteobacteria	Rhizobiales	Methylobacteriaceae	Methylobacterium
OTU_138	Bacteria	Proteobacteria	Alphaproteobacteria	Sphingomonadales	Erythrobacteraceae	unclassified_Erythrobacteraceae
OTU_139	Bacteria	Proteobacteria	Betaproteobacteria	unclassified_Betaproteobacteria
OTU_140	Bacteria	Proteobacteria	Betaproteobacteria	Neisseriales	Neisseriaceae	Neisseria
OTU_141	Bacteria	Firmicutes	Bacilli	Lactobacillales	Streptococcaceae	Lactococcus
OTU_142	Bacteria	Firmicutes	Bacilli	Lactobacillales	Leuconostocaceae	Weissella
OTU_143	Bacteria	Bacteroidetes	Bacteroidia	Bacteroidales	unclassified_Bacteroidales
OTU_144	Bacteria	Cyanobacteria/Chloroplast	Cyanobacteria	Family_I	Family_I	GpI
OTU_145	Bacteria	Actinobacteria	Actinobacteria	Bifidobacteriales	Bifidobacteriaceae	Bifidobacterium
OTU_146	Bacteria	Spirochaetes	Spirochaetes	Spirochaetales	Leptospiraceae	Leptospira
OTU_147	Bacteria	Proteobacteria	Gammaproteobacteria	Xanthomonadales	Xanthomonadaceae	Stenotrophomonas
OTU_148	Bacteria	Proteobacteria	Alphaproteobacteria	Sphingomonadales	Sphingomonadaceae	Sphingomonas
OTU_149	Bacteria	Bacteroidetes	Bacteroidia	Bacteroidales	unclassified_Bacteroidales
OTU_150	Bacteria	Actinobacteria	Actinobacteria	Actinomycetales	Micrococcaceae	Rothia
OTU_151	Bacteria	Actinobacteria	Actinobacteria	Actinomycetales	Corynebacteriaceae	Corynebacterium
OTU_152	Bacteria	Actinobacteria	Actinobacteria	Actinomycetales	unclassified_Actinomycetales
OTU_153	Bacteria	Bacteroidetes	unclassified_Bacteroidetes
OTU_154	Bacteria	Firmicutes	Bacilli	Bacillales	Planococcaceae	Kurthia
OTU_155	Bacteria	Fusobacteria	Fusobacteria	Fusobacteriales	Fusobacteriaceae	Fusobacterium
OTU_156	Bacteria	Cyanobacteria/Chloroplast	Chloroplast	Chloroplast	Chloroplast	Streptophyta
OTU_157	Bacteria	Bacteroidetes	Bacteroidia	Bacteroidales	Prevotellaceae	unclassified_Prevotellaceae
OTU_158	Bacteria	Bacteroidetes	unclassified_Bacteroidetes
OTU_159	Bacteria	Firmicutes	Bacilli	Bacillales	Staphylococcaceae	Staphylococcus
OTU_160	Bacteria	Actinobacteria	Actinobacteria	Actinomycetales	Micrococcaceae	Kocuria
OTU_161	Bacteria	Firmicutes	Bacilli	Lactobacillales	Carnobacteriaceae	Carnobacterium
OTU_162	Bacteria	Actinobacteria	Actinobacteria	Actinomycetales	Dermacoccaceae	Dermacoccus
OTU_163	Bacteria	Firmicutes	Clostridia	Clostridiales	unclassified_Clostridiales
OTU_164	Bacteria	Firmicutes	Clostridia	Clostridiales	unclassified_Clostridiales
OTU_165	Bacteria	Proteobacteria	Alphaproteobacteria	Rhodospirillales	Acetobacteraceae	unclassified_Acetobacteraceae
OTU_166	Bacteria	Proteobacteria	Alphaproteobacteria	Rhizobiales	Phyllobacteriaceae	unclassified_Phyllobacteriaceae
OTU_167	Bacteria	Actinobacteria	Actinobacteria	Actinomycetales	unclassified_Actinomycetales
OTU_168	Bacteria	Actinobacteria	Actinobacteria	Actinomycetales	Corynebacteriaceae	Corynebacterium
OTU_169	Bacteria	Actinobacteria	Actinobacteria	Actinomycetales	Nocardioidaceae	Marmoricola
OTU_170	Bacteria	Actinobacteria	Actinobacteria	Actinomycetales	Actinomycetaceae	Actinomyces
OTU_171	Bacteria	Firmicutes	Bacilli	Bacillales	Staphylococcaceae	Staphylococcus
OTU_172	Bacteria	Bacteroidetes	Bacteroidia	Bacteroidales	Prevotellaceae	Prevotella
OTU_173	Bacteria	Actinobacteria	Actinobacteria	Actinomycetales	Propionibacteriaceae	unclassified_Propionibacteriaceae
OTU_174	Bacteria	Actinobacteria	Actinobacteria	Actinomycetales	Micrococcaceae	Arthrobacter
OTU_175	Bacteria	Actinobacteria	Actinobacteria	Actinomycetales	Actinomycetaceae	Varibaculum
OTU_176	Bacteria	Proteobacteria	Gammaproteobacteria	Pseudomonadales	Moraxellaceae	Acinetobacter
OTU_177	Bacteria	Actinobacteria	Actinobacteria	Actinomycetales	Corynebacteriaceae	Corynebacterium
OTU_178	Bacteria	Proteobacteria	Alphaproteobacteria	Rhizobiales	Rhizobiaceae	Rhizobium
OTU_179	Bacteria	Actinobacteria	Actinobacteria	Actinomycetales	Microbacteriaceae	Cryobacterium
OTU_180	Bacteria	Actinobacteria	Actinobacteria	Actinomycetales	Geodermatophilaceae	Blastococcus
OTU_181	Bacteria	Actinobacteria	Actinobacteria	Actinomycetales	Nocardiaceae	Gordonia
OTU_182	Bacteria	Proteobacteria	Alphaproteobacteria	Rhizobiales	Beijerinckiaceae	unclassified_Beijerinckiaceae
OTU_183	Bacteria	Proteobacteria	Alphaproteobacteria	Rhizobiales	unclassified_Rhizobiales
OTU_184	Bacteria	Firmicutes	Bacilli	Bacillales	Listeriaceae	Brochothrix
OTU_185	Bacteria	Bacteroidetes	unclassified_Bacteroidetes
OTU_186	Bacteria	Actinobacteria	Actinobacteria	Actinomycetales	Propionibacteriaceae	Friedmanniella
OTU_187	Bacteria	Proteobacteria	Betaproteobacteria	Burkholderiales	Sutterellaceae	Parasutterella
OTU_188	Bacteria	Bacteroidetes	unclassified_Bacteroidetes
OTU_189	Bacteria	unclassified_Bacteria
OTU_190	Bacteria	Actinobacteria	Actinobacteria	Actinomycetales	Corynebacteriaceae	Corynebacterium
OTU_191	Bacteria	Actinobacteria	Actinobacteria	Actinomycetales	Dietziaceae	Dietzia
OTU_192	Bacteria	Actinobacteria	Actinobacteria	Actinomycetales	Propionibacteriaceae	Luteococcus
OTU_193	Bacteria	Bacteroidetes	Bacteroidia	Bacteroidales	Porphyromonadaceae	Porphyromonas
OTU_194	Bacteria	Actinobacteria	Actinobacteria	Actinomycetales	Propionibacteriaceae	Luteococcus
OTU_195	Bacteria	Proteobacteria	Alphaproteobacteria	Rhodobacterales	Rhodobacteraceae	Rubellimicrobium
OTU_196	Bacteria	unclassified_Bacteria
OTU_197	Bacteria	Actinobacteria	Actinobacteria	Actinomycetales	Micrococcaceae	Rothia
OTU_198	Bacteria	Proteobacteria	Alphaproteobacteria	Caulobacterales	Caulobacteraceae	Phenylobacterium
OTU_199	Bacteria	Bacteroidetes	Bacteroidia	Bacteroidales	Porphyromonadaceae	unclassified_Porphyromonadaceae
OTU_200	Bacteria	Bacteroidetes	unclassified_Bacteroidetes
OTU_201	Bacteria	Proteobacteria	Alphaproteobacteria	Sphingomonadales	Sphingomonadaceae	unclassified_Sphingomonadaceae
OTU_202	Bacteria	Actinobacteria	Actinobacteria	Actinomycetales	Nocardioidaceae	Nocardioides
OTU_203	Bacteria	Proteobacteria	Gammaproteobacteria	Pseudomonadales	Moraxellaceae	Acinetobacter
OTU_204	Bacteria	Cyanobacteria/Chloroplast	Chloroplast	Chloroplast	Chloroplast	Streptophyta
OTU_205	Bacteria	Firmicutes	Bacilli	Lactobacillales	Streptococcaceae	Streptococcus
OTU_206	Bacteria	Actinobacteria	Actinobacteria	Actinomycetales	Microbacteriaceae	Microbacterium
OTU_207	Bacteria	TM7	TM7_genera_incertae_sedis	TM7_genera_incertae_sedis	TM7_genera_incertae_sedis	TM7_genera_incertae_sedis
OTU_208	Bacteria	Actinobacteria	Actinobacteria	Actinomycetales	Nocardioidaceae	Nocardioides
OTU_209	Bacteria	Proteobacteria	Betaproteobacteria	Burkholderiales	Oxalobacteraceae	Duganella
OTU_210	Bacteria	Firmicutes	Bacilli	Bacillales	Staphylococcaceae	Jeotgalicoccus
OTU_211	Bacteria	Firmicutes	Bacilli	Bacillales	Paenibacillaceae_1	Paenibacillus
OTU_212	Bacteria	Actinobacteria	Actinobacteria	Actinomycetales	Nakamurellaceae	Humicoccus
OTU_213	Bacteria	Fusobacteria	Fusobacteria	Fusobacteriales	Leptotrichiaceae	unclassified_Leptotrichiaceae
OTU_214	Bacteria	Actinobacteria	Actinobacteria	Actinomycetales	Micrococcaceae	Arthrobacter
OTU_215	Bacteria	Bacteroidetes	unclassified_Bacteroidetes
OTU_216	Bacteria	Proteobacteria	Betaproteobacteria	Burkholderiales	Comamonadaceae	Comamonas
OTU_217	Bacteria	Firmicutes	Bacilli	Bacillales	Bacillales_Incertae_Sedis_XI	Gemella
OTU_218	Bacteria	Proteobacteria	Gammaproteobacteria	Enterobacteriales	Enterobacteriaceae	unclassified_Enterobacteriaceae
OTU_219	Bacteria	Proteobacteria	Gammaproteobacteria	unclassified_Gammaproteobacteria
OTU_220	Bacteria	Proteobacteria	Deltaproteobacteria	unclassified_Deltaproteobacteria
OTU_221	Bacteria	Bacteroidetes	Sphingobacteria	Sphingobacteriales	Cytophagaceae	Hymenobacter
OTU_222	Bacteria	Proteobacteria	Betaproteobacteria	unclassified_Betaproteobacteria
OTU_223	Bacteria	Firmicutes	Clostridia	Clostridiales	Clostridiales_Incertae_Sedis_XI	Finegoldia
OTU_224	Bacteria	Firmicutes	Clostridia	Clostridiales	Lachnospiraceae	unclassified_Lachnospiraceae
OTU_225	Bacteria	Firmicutes	Clostridia	Clostridiales	Clostridiales_Incertae_Sedis_XI	Anaerococcus
OTU_226	Bacteria	Actinobacteria	Actinobacteria	Actinomycetales	unclassified_Actinomycetales
OTU_227	Bacteria	Actinobacteria	Actinobacteria	Actinomycetales	Microbacteriaceae	Microbacterium
OTU_228	Bacteria	Firmicutes	Clostridia	Clostridiales	Eubacteriaceae	Eubacterium
OTU_229	Bacteria	Firmicutes	Bacilli	Lactobacillales	Aerococcaceae	Facklamia
OTU_230	Bacteria	Actinobacteria	Actinobacteria	Actinomycetales	Corynebacteriaceae	Corynebacterium
OTU_231	Bacteria	Bacteroidetes	Flavobacteria	Flavobacteriales	Flavobacteriaceae	Cloacibacterium
OTU_232	Bacteria	Actinobacteria	Actinobacteria	Coriobacteriales	Coriobacteriaceae	unclassified_Coriobacteriaceae
OTU_233	Bacteria	Actinobacteria	Actinobacteria	Actinomycetales	Corynebacteriaceae	Corynebacterium
OTU_234	Bacteria	Proteobacteria	Alphaproteobacteria	Sphingomonadales	Sphingomonadaceae	Sphingomonas
OTU_235	Bacteria	Actinobacteria	Actinobacteria	Actinomycetales	unclassified_Actinomycetales
OTU_236	Bacteria	Actinobacteria	Actinobacteria	Actinomycetales	unclassified_Actinomycetales
OTU_237	Bacteria	Bacteroidetes	Flavobacteria	Flavobacteriales	Flavobacteriaceae	Flavobacterium
OTU_238	Bacteria	Actinobacteria	Actinobacteria	Actinomycetales	Micrococcaceae	Rothia
OTU_239	Bacteria	Actinobacteria	Actinobacteria	Actinomycetales	Microbacteriaceae	unclassified_Microbacteriaceae
OTU_240	Bacteria	Proteobacteria	Alphaproteobacteria	Rhizobiales	Methylobacteriaceae	Microvirga
OTU_241	Bacteria	Bacteroidetes	unclassified_Bacteroidetes
OTU_242	Bacteria	Firmicutes	Clostridia	Clostridiales	Lachnospiraceae	unclassified_Lachnospiraceae
OTU_243	Bacteria	unclassified_Bacteria
OTU_244	Bacteria	Proteobacteria	Betaproteobacteria	Burkholderiales	Sutterellaceae	Parasutterella
OTU_245	Bacteria	Proteobacteria	Alphaproteobacteria	unclassified_Alphaproteobacteria
OTU_246	Bacteria	Bacteroidetes	Bacteroidia	Bacteroidales	Prevotellaceae	Prevotella
OTU_247	Bacteria	Actinobacteria	Actinobacteria	Actinomycetales	Nocardioidaceae	Nocardioides
OTU_248	Bacteria	Bacteroidetes	Sphingobacteria	Sphingobacteriales	Cytophagaceae	Hymenobacter
OTU_249	Bacteria	Actinobacteria	Actinobacteria	Actinomycetales	Corynebacteriaceae	Corynebacterium
OTU_250	Bacteria	Proteobacteria	Betaproteobacteria	Neisseriales	Neisseriaceae	Kingella
OTU_251	Bacteria	Proteobacteria	Alphaproteobacteria	Rhodobacterales	Rhodobacteraceae	Amaricoccus
OTU_252	Bacteria	Proteobacteria	Alphaproteobacteria	Rhodospirillales	Acetobacteraceae	Roseomonas
OTU_253	Bacteria	Deinococcus-Thermus	Deinococci	Deinococcales	Deinococcaceae	Deinococcus
OTU_254	Bacteria	Actinobacteria	Actinobacteria	Actinomycetales	Actinomycetaceae	Actinobaculum
OTU_255	Bacteria	Proteobacteria	Alphaproteobacteria	Rhodospirillales	Acetobacteraceae	Roseomonas
OTU_256	Bacteria	Firmicutes	Clostridia	Clostridiales	Clostridiales_Incertae_Sedis_XI	Anaerococcus
OTU_257	Bacteria	Firmicutes	Bacilli	Lactobacillales	Streptococcaceae	Streptococcus
OTU_258	Bacteria	Cyanobacteria/Chloroplast	Chloroplast	Chloroplast	Chloroplast	Streptophyta
OTU_259	Bacteria	Actinobacteria	Actinobacteria	Solirubrobacterales	unclassified_Solirubrobacterales
OTU_260	Bacteria	Proteobacteria	Betaproteobacteria	Burkholderiales	Comamonadaceae	Variovorax
OTU_261	Bacteria	Actinobacteria	Actinobacteria	Actinomycetales	Nocardiaceae	Gordonia
OTU_262	Bacteria	Bacteroidetes	Flavobacteria	Flavobacteriales	unclassified_Flavobacteriales
OTU_263	Bacteria	Bacteroidetes	Flavobacteria	Flavobacteriales	Flavobacteriaceae	Chryseobacterium
OTU_264	Bacteria	Actinobacteria	Actinobacteria	Actinomycetales	Corynebacteriaceae	Corynebacterium
OTU_265	Bacteria	Actinobacteria	Actinobacteria	Actinomycetales	Nocardioidaceae	Nocardioides
OTU_266	Bacteria	Actinobacteria	Actinobacteria	Actinomycetales	Nakamurellaceae	unclassified_Nakamurellaceae
OTU_267	Bacteria	Proteobacteria	Alphaproteobacteria	Rhizobiales	Hyphomicrobiaceae	Devosia
OTU_268	Bacteria	Actinobacteria	Actinobacteria	Coriobacteriales	Coriobacteriaceae	unclassified_Coriobacteriaceae
OTU_269	Bacteria	Bacteroidetes	unclassified_Bacteroidetes
OTU_270	Bacteria	Actinobacteria	Actinobacteria	Actinomycetales	Intrasporangiaceae	unclassified_Intrasporangiaceae
OTU_271	Bacteria	Actinobacteria	Actinobacteria	Coriobacteriales	Coriobacteriaceae	unclassified_Coriobacteriaceae
OTU_272	Bacteria	Firmicutes	Clostridia	Clostridiales	Clostridiales_Incertae_Sedis_XI	Peptoniphilus
OTU_273	Bacteria	unclassified_Bacteria
OTU_274	Bacteria	Proteobacteria	unclassified_Proteobacteria
OTU_275	Bacteria	Proteobacteria	Alphaproteobacteria	Sphingomonadales	Sphingomonadaceae	unclassified_Sphingomonadaceae
OTU_276	Bacteria	Proteobacteria	Alphaproteobacteria	Rhodobacterales	Rhodobacteraceae	Paracoccus
OTU_277	Bacteria	unclassified_Bacteria
OTU_278	Bacteria	Bacteroidetes	unclassified_Bacteroidetes
OTU_279	Bacteria	Proteobacteria	Alphaproteobacteria	Rhodobacterales	Rhodobacteraceae	Rhodobacter
OTU_280	Bacteria	Actinobacteria	Actinobacteria	Actinomycetales	Intrasporangiaceae	Ornithinimicrobium
OTU_281	Bacteria	Actinobacteria	Actinobacteria	Actinomycetales	Nocardiaceae	Rhodococcus
OTU_282	Bacteria	Firmicutes	Bacilli	Lactobacillales	Aerococcaceae	Aerococcus
OTU_283	Bacteria	Proteobacteria	Betaproteobacteria	Neisseriales	Neisseriaceae	Neisseria
OTU_284	Bacteria	Firmicutes	Bacilli	unclassified_Bacilli
OTU_285	Bacteria	unclassified_Bacteria
OTU_286	Bacteria	Firmicutes	Bacilli	Bacillales	Bacillales_Incertae_Sedis_XI	Gemella
OTU_287	Bacteria	Bacteroidetes	Bacteroidia	Bacteroidales	Porphyromonadaceae	Porphyromonas
OTU_288	Bacteria	Bacteroidetes	Flavobacteria	Flavobacteriales	Flavobacteriaceae	Flavobacterium
OTU_289	Bacteria	Firmicutes	Clostridia	Clostridiales	Clostridiales_Incertae_Sedis_XI	Anaerococcus
OTU_290	Bacteria	unclassified_Bacteria
OTU_291	Bacteria	Bacteroidetes	Bacteroidia	Bacteroidales	Porphyromonadaceae	unclassified_Porphyromonadaceae
OTU_292	Bacteria	Bacteroidetes	Flavobacteria	Flavobacteriales	Flavobacteriaceae	Chryseobacterium
OTU_293	Bacteria	Bacteroidetes	Sphingobacteria	Sphingobacteriales	Cytophagaceae	Hymenobacter
OTU_294	Bacteria	Bacteroidetes	Flavobacteria	Flavobacteriales	Flavobacteriaceae	unclassified_Flavobacteriaceae
OTU_295	Bacteria	Bacteroidetes	Sphingobacteria	Sphingobacteriales	Cytophagaceae	Hymenobacter
OTU_296	Bacteria	Acidobacteria	Acidobacteria_Gp4	Gp4	Gp4	Gp4
OTU_297	Bacteria	Deinococcus-Thermus	Deinococci	Deinococcales	Trueperaceae	Truepera
OTU_298	Bacteria	Firmicutes	Clostridia	Clostridiales	unclassified_Clostridiales
OTU_299	Bacteria	Firmicutes	Clostridia	Clostridiales	Lachnospiraceae	unclassified_Lachnospiraceae
OTU_300	Bacteria	Proteobacteria	Alphaproteobacteria	Rhodobacterales	Rhodobacteraceae	unclassified_Rhodobacteraceae
OTU_301	Bacteria	Bacteroidetes	Bacteroidia	Bacteroidales	Porphyromonadaceae	Porphyromonas
OTU_302	Bacteria	Bacteroidetes	Flavobacteria	Flavobacteriales	Flavobacteriaceae	Chryseobacterium
OTU_303	Bacteria	Firmicutes	Clostridia	Clostridiales	Peptostreptococcaceae	Clostridium_XI
OTU_304	Bacteria	Actinobacteria	Actinobacteria	Actinomycetales	unclassified_Actinomycetales
OTU_305	Bacteria	unclassified_Bacteria
OTU_306	Bacteria	Actinobacteria	Actinobacteria	Actinomycetales	Mycobacteriaceae	Mycobacterium
OTU_307	Bacteria	Actinobacteria	Actinobacteria	Acidimicrobiales	unclassified_Acidimicrobiales
OTU_308	Bacteria	Firmicutes	unclassified_Firmicutes
OTU_309	Bacteria	Proteobacteria	Alphaproteobacteria	unclassified_Alphaproteobacteria
OTU_310	Bacteria	Bacteroidetes	Bacteroidia	Bacteroidales	unclassified_Bacteroidales
OTU_311	Bacteria	Bacteroidetes	Sphingobacteria	Sphingobacteriales	Cytophagaceae	Spirosoma
OTU_312	Bacteria	Proteobacteria	unclassified_Proteobacteria
OTU_313	Bacteria	Cyanobacteria/Chloroplast	Chloroplast	Chloroplast	Chloroplast	Streptophyta
OTU_314	Bacteria	Actinobacteria	Actinobacteria	Actinomycetales	Nocardioidaceae	Nocardioides
OTU_315	Bacteria	Firmicutes	Bacilli	Bacillales	Staphylococcaceae	Staphylococcus
OTU_316	Bacteria	Firmicutes	Bacilli	Lactobacillales	Streptococcaceae	Streptococcus
OTU_317	Bacteria	Actinobacteria	Actinobacteria	Coriobacteriales	Coriobacteriaceae	Enterorhabdus
OTU_318	Bacteria	Firmicutes	Bacilli	Lactobacillales	Lactobacillaceae	Lactobacillus
OTU_319	Bacteria	Actinobacteria	Actinobacteria	Actinomycetales	Microbacteriaceae	Microbacterium
OTU_320	Bacteria	Firmicutes	unclassified_Firmicutes
OTU_321	Bacteria	Proteobacteria	Epsilonproteobacteria	Campylobacterales	Campylobacteraceae	Campylobacter
OTU_322	Bacteria	Bacteroidetes	unclassified_Bacteroidetes
OTU_323	Bacteria	unclassified_Bacteria
OTU_324	Bacteria	Bacteroidetes	Bacteroidia	Bacteroidales	Prevotellaceae	Prevotella
OTU_325	Bacteria	Bacteroidetes	Bacteroidia	Bacteroidales	Prevotellaceae	unclassified_Prevotellaceae
OTU_326	Bacteria	Firmicutes	Bacilli	Bacillales	unclassified_Bacillales
OTU_327	Bacteria	Proteobacteria	Alphaproteobacteria	Sphingomonadales	Sphingomonadaceae	Novosphingobium
OTU_328	Bacteria	Proteobacteria	Alphaproteobacteria	Sphingomonadales	Erythrobacteraceae	unclassified_Erythrobacteraceae
OTU_329	Bacteria	Actinobacteria	Actinobacteria	Actinomycetales	Micrococcaceae	Arthrobacter
OTU_330	Bacteria	Proteobacteria	unclassified_Proteobacteria
OTU_331	Bacteria	Bacteroidetes	Sphingobacteria	Sphingobacteriales	Cytophagaceae	Hymenobacter
OTU_332	Bacteria	Actinobacteria	Actinobacteria	Actinomycetales	Microbacteriaceae	Leifsonia
OTU_333	Bacteria	Proteobacteria	Gammaproteobacteria	unclassified_Gammaproteobacteria
OTU_334	Bacteria	Bacteroidetes	Bacteroidia	Bacteroidales	unclassified_Bacteroidales
OTU_335	Bacteria	Actinobacteria	Actinobacteria	Coriobacteriales	Coriobacteriaceae	Enterorhabdus
OTU_336	Bacteria	Bacteroidetes	Sphingobacteria	Sphingobacteriales	Cytophagaceae	Hymenobacter
OTU_337	Bacteria	Actinobacteria	Actinobacteria	Actinomycetales	Brevibacteriaceae	Brevibacterium
OTU_338	Bacteria	Proteobacteria	Alphaproteobacteria	Sphingomonadales	Erythrobacteraceae	Porphyrobacter
OTU_339	Bacteria	Proteobacteria	Alphaproteobacteria	Rhizobiales	Brucellaceae	Pseudochrobactrum
OTU_340	Bacteria	Firmicutes	Bacilli	Bacillales	Staphylococcaceae	Staphylococcus
OTU_341	Bacteria	Proteobacteria	Alphaproteobacteria	Rhizobiales	Beijerinckiaceae	unclassified_Beijerinckiaceae
OTU_342	Bacteria	Deinococcus-Thermus	Deinococci	Deinococcales	Deinococcaceae	Deinococcus
OTU_343	Bacteria	Bacteroidetes	Sphingobacteria	Sphingobacteriales	Cytophagaceae	Spirosoma
OTU_344	Bacteria	OD1	OD1_genera_incertae_sedis	OD1_genera_incertae_sedis	OD1_genera_incertae_sedis	OD1_genera_incertae_sedis
OTU_345	Bacteria	unclassified_Bacteria
OTU_346	Bacteria	Proteobacteria	Alphaproteobacteria	Rhodospirillales	Acetobacteraceae	unclassified_Acetobacteraceae
OTU_347	Bacteria	Firmicutes	unclassified_Firmicutes
OTU_348	Bacteria	Proteobacteria	Alphaproteobacteria	Rhodospirillales	Acetobacteraceae	Roseomonas
OTU_349	Bacteria	TM7	TM7_genera_incertae_sedis	TM7_genera_incertae_sedis	TM7_genera_incertae_sedis	TM7_genera_incertae_sedis
OTU_350	Bacteria	Proteobacteria	Alphaproteobacteria	Rhizobiales	Xanthobacteraceae	Labrys
OTU_351	Bacteria	Proteobacteria	unclassified_Proteobacteria
OTU_352	Bacteria	Firmicutes	Clostridia	Clostridiales	unclassified_Clostridiales
OTU_353	Bacteria	Firmicutes	Negativicutes	Selenomonadales	Veillonellaceae	Negativicoccus
OTU_354	Bacteria	Actinobacteria	Actinobacteria	Actinomycetales	Propionibacteriaceae	unclassified_Propionibacteriaceae
OTU_355	Bacteria	Firmicutes	Clostridia	Clostridiales	Lachnospiraceae	unclassified_Lachnospiraceae
OTU_356	Bacteria	Proteobacteria	Alphaproteobacteria	Sphingomonadales	Sphingomonadaceae	Sphingopyxis
OTU_357	Bacteria	Bacteroidetes	Bacteroidia	Bacteroidales	Prevotellaceae	unclassified_Prevotellaceae
OTU_358	Bacteria	Bacteroidetes	unclassified_Bacteroidetes
OTU_359	Bacteria	unclassified_Bacteria
OTU_360	Bacteria	unclassified_Bacteria
OTU_361	Bacteria	Cyanobacteria/Chloroplast	Chloroplast	Chloroplast	Chloroplast	Bacillariophyta
OTU_362	Bacteria	Bacteroidetes	Bacteroidia	Bacteroidales	Prevotellaceae	Prevotella
OTU_363	Bacteria	Actinobacteria	Actinobacteria	Actinomycetales	Sanguibacteraceae	Sanguibacter
OTU_364	Bacteria	Bacteroidetes	Sphingobacteria	Sphingobacteriales	Chitinophagaceae	unclassified_Chitinophagaceae
OTU_365	Bacteria	Firmicutes	Clostridia	Clostridiales	Clostridiales_Incertae_Sedis_XI	Anaerococcus
OTU_366	Bacteria	Actinobacteria	Actinobacteria	Actinomycetales	Dermabacteraceae	Brachybacterium
OTU_367	Bacteria	Bacteroidetes	Sphingobacteria	Sphingobacteriales	Cytophagaceae	Spirosoma
OTU_368	Bacteria	Proteobacteria	Alphaproteobacteria	Rhodobacterales	Rhodobacteraceae	Rubellimicrobium
OTU_369	Bacteria	unclassified_Bacteria
OTU_370	Bacteria	Actinobacteria	Actinobacteria	Actinomycetales	Nocardiaceae	Rhodococcus
OTU_371	Bacteria	Proteobacteria	Alphaproteobacteria	Rhodospirillales	Acetobacteraceae	unclassified_Acetobacteraceae
OTU_372	Bacteria	unclassified_Bacteria
OTU_373	Bacteria	Actinobacteria	Actinobacteria	Actinomycetales	Propionibacteriaceae	Propionimicrobium
OTU_374	Bacteria	Proteobacteria	Gammaproteobacteria	Pseudomonadales	Moraxellaceae	Moraxella
OTU_375	Bacteria	Actinobacteria	Actinobacteria	Coriobacteriales	Coriobacteriaceae	unclassified_Coriobacteriaceae
OTU_376	Bacteria	Firmicutes	Clostridia	Clostridiales	Ruminococcaceae	unclassified_Ruminococcaceae
OTU_377	Bacteria	Firmicutes	Clostridia	Clostridiales	Clostridiales_Incertae_Sedis_XI	Peptoniphilus
OTU_378	Bacteria	Proteobacteria	Gammaproteobacteria	Pseudomonadales	Moraxellaceae	Acinetobacter
OTU_379	Bacteria	Bacteroidetes	Sphingobacteria	Sphingobacteriales	Cytophagaceae	Hymenobacter
OTU_380	Bacteria	Bacteroidetes	Flavobacteria	Flavobacteriales	Flavobacteriaceae	Chryseobacterium
OTU_381	Bacteria	Bacteroidetes	Bacteroidia	Bacteroidales	Porphyromonadaceae	Porphyromonas
OTU_382	Bacteria	Firmicutes	Bacilli	Bacillales	Bacillales_Incertae_Sedis_XI	Gemella
OTU_383	Bacteria	Proteobacteria	Betaproteobacteria	Burkholderiales	Comamonadaceae	Delftia
OTU_384	Bacteria	Proteobacteria	Betaproteobacteria	Burkholderiales	Oxalobacteraceae	Massilia
OTU_385	Bacteria	Firmicutes	Bacilli	Bacillales	unclassified_Bacillales
OTU_386	Bacteria	Actinobacteria	Actinobacteria	Actinomycetales	Brevibacteriaceae	Brevibacterium
OTU_387	Bacteria	Actinobacteria	Actinobacteria	Actinomycetales	Nocardiaceae	Gordonia
OTU_388	Bacteria	Proteobacteria	Alphaproteobacteria	Rhodobacterales	Rhodobacteraceae	Paracoccus
OTU_389	Bacteria	TM7	TM7_genera_incertae_sedis	TM7_genera_incertae_sedis	TM7_genera_incertae_sedis	TM7_genera_incertae_sedis
OTU_390	Bacteria	Deinococcus-Thermus	Deinococci	Deinococcales	Deinococcaceae	Deinobacterium
OTU_391	Bacteria	Cyanobacteria/Chloroplast	Chloroplast	Chloroplast	Chloroplast	Streptophyta
OTU_392	Bacteria	Proteobacteria	Gammaproteobacteria	Enterobacteriales	Enterobacteriaceae	Yersinia
OTU_393	Bacteria	unclassified_Bacteria
OTU_394	Bacteria	Actinobacteria	Actinobacteria	Actinomycetales	Corynebacteriaceae	Corynebacterium
OTU_395	Bacteria	Actinobacteria	Actinobacteria	Actinomycetales	Mycobacteriaceae	Mycobacterium
OTU_396	Bacteria	Firmicutes	Bacilli	Lactobacillales	Streptococcaceae	Streptococcus
OTU_397	Bacteria	Firmicutes	Clostridia	Clostridiales	unclassified_Clostridiales
OTU_398	Bacteria	Firmicutes	Clostridia	Clostridiales	unclassified_Clostridiales
OTU_399	Bacteria	Firmicutes	Clostridia	Clostridiales	Eubacteriaceae	Eubacterium
OTU_400	Bacteria	Proteobacteria	Gammaproteobacteria	Xanthomonadales	Xanthomonadaceae	unclassified_Xanthomonadaceae
OTU_401	Bacteria	Proteobacteria	Betaproteobacteria	unclassified_Betaproteobacteria
OTU_402	Bacteria	Proteobacteria	Alphaproteobacteria	Rhizobiales	unclassified_Rhizobiales
OTU_403	Bacteria	Bacteroidetes	Bacteroidia	Bacteroidales	Porphyromonadaceae	unclassified_Porphyromonadaceae
OTU_404	Bacteria	Actinobacteria	Actinobacteria	Actinomycetales	Corynebacteriaceae	Corynebacterium
OTU_405	Bacteria	unclassified_Bacteria
OTU_406	Bacteria	Bacteroidetes	Flavobacteria	Flavobacteriales	Flavobacteriaceae	unclassified_Flavobacteriaceae
OTU_407	Bacteria	Proteobacteria	Alphaproteobacteria	Rhodospirillales	Acetobacteraceae	unclassified_Acetobacteraceae
OTU_408	Bacteria	TM7	TM7_genera_incertae_sedis	TM7_genera_incertae_sedis	TM7_genera_incertae_sedis	TM7_genera_incertae_sedis
OTU_409	Bacteria	Firmicutes	Clostridia	Clostridiales	Clostridiales_Incertae_Sedis_XI	Anaerococcus
OTU_410	Bacteria	Actinobacteria	Actinobacteria	Actinomycetales	Microbacteriaceae	Rathayibacter
OTU_411	Bacteria	Proteobacteria	Betaproteobacteria	Burkholderiales	Burkholderiaceae	Polynucleobacter
OTU_412	Bacteria	Firmicutes	Clostridia	Clostridiales	Clostridiaceae_1	Clostridium_sensu_stricto
OTU_413	Bacteria	Proteobacteria	Alphaproteobacteria	unclassified_Alphaproteobacteria
OTU_414	Bacteria	Bacteroidetes	Sphingobacteria	Sphingobacteriales	Cytophagaceae	Hymenobacter
OTU_415	Bacteria	Actinobacteria	Actinobacteria	Actinomycetales	Actinomycetaceae	Actinomyces
OTU_416	Bacteria	Actinobacteria	Actinobacteria	Actinomycetales	unclassified_Actinomycetales
OTU_417	Bacteria	Firmicutes	Bacilli	Lactobacillales	Streptococcaceae	Streptococcus
OTU_418	Bacteria	unclassified_Bacteria
OTU_419	Bacteria	Bacteroidetes	Sphingobacteria	Sphingobacteriales	Chitinophagaceae	Flavisolibacter
OTU_420	Bacteria	unclassified_Bacteria
OTU_421	Bacteria	Actinobacteria	Actinobacteria	Actinomycetales	Corynebacteriaceae	Corynebacterium
OTU_422	Bacteria	unclassified_Bacteria
OTU_423	Bacteria	Actinobacteria	Actinobacteria	Actinomycetales	unclassified_Actinomycetales
OTU_424	Bacteria	Firmicutes	Bacilli	Lactobacillales	Streptococcaceae	Streptococcus
OTU_425	Bacteria	Proteobacteria	unclassified_Proteobacteria
OTU_426	Bacteria	Bacteroidetes	unclassified_Bacteroidetes
OTU_427	Bacteria	Cyanobacteria/Chloroplast	Chloroplast	Chloroplast	Chloroplast	Bacillariophyta
OTU_428	Bacteria	Actinobacteria	Actinobacteria	Actinomycetales	Nocardiaceae	unclassified_Nocardiaceae
OTU_429	Bacteria	Proteobacteria	Betaproteobacteria	Burkholderiales	Burkholderiaceae	Ralstonia
OTU_430	Bacteria	Firmicutes	Clostridia	Clostridiales	Clostridiales_Incertae_Sedis_XI	Peptoniphilus
OTU_431	Bacteria	Firmicutes	Bacilli	Lactobacillales	Carnobacteriaceae	Alloiococcus
OTU_432	Bacteria	Actinobacteria	Actinobacteria	Actinomycetales	Dermabacteraceae	Brachybacterium
OTU_433	Bacteria	unclassified_Bacteria
OTU_434	Bacteria	Bacteroidetes	Sphingobacteria	Sphingobacteriales	Cytophagaceae	Arcicella
OTU_435	Bacteria	Actinobacteria	Actinobacteria	Actinomycetales	Micrococcaceae	Nesterenkonia
OTU_436	Bacteria	Bacteroidetes	Sphingobacteria	Sphingobacteriales	Chitinophagaceae	unclassified_Chitinophagaceae
OTU_437	Bacteria	Proteobacteria	Gammaproteobacteria	unclassified_Gammaproteobacteria
OTU_438	Bacteria	Actinobacteria	Actinobacteria	Actinomycetales	Propionibacteriaceae	Friedmanniella
OTU_439	Bacteria	Actinobacteria	Actinobacteria	Actinomycetales	unclassified_Actinomycetales
OTU_440	Bacteria	Firmicutes	Clostridia	Clostridiales	Clostridiales_Incertae_Sedis_XI	Anaerococcus
OTU_441	Bacteria	Bacteroidetes	Sphingobacteria	Sphingobacteriales	Chitinophagaceae	Flavisolibacter
OTU_442	Bacteria	Proteobacteria	Gammaproteobacteria	Xanthomonadales	Xanthomonadaceae	Lysobacter
OTU_443	Bacteria	Proteobacteria	Alphaproteobacteria	Rhizobiales	Methylobacteriaceae	Methylobacterium
OTU_444	Bacteria	Firmicutes	Bacilli	Bacillales	Staphylococcaceae	Macrococcus
OTU_445	Bacteria	Firmicutes	Bacilli	Lactobacillales	Streptococcaceae	Streptococcus
OTU_446	Bacteria	Actinobacteria	Actinobacteria	Actinomycetales	Propionibacteriaceae	Propionicimonas
OTU_447	Bacteria	Proteobacteria	unclassified_Proteobacteria
OTU_448	Bacteria	Bacteroidetes	Flavobacteria	Flavobacteriales	Flavobacteriaceae	Flavobacterium
OTU_449	Bacteria	Proteobacteria	Alphaproteobacteria	Rhodospirillales	Acetobacteraceae	Roseomonas
OTU_450	Bacteria	Proteobacteria	Betaproteobacteria	Burkholderiales	Oxalobacteraceae	Massilia
OTU_451	Bacteria	Bacteroidetes	Sphingobacteria	Sphingobacteriales	Chitinophagaceae	unclassified_Chitinophagaceae
OTU_452	Bacteria	Firmicutes	Clostridia	Clostridiales	unclassified_Clostridiales
OTU_453	Bacteria	Firmicutes	Clostridia	Clostridiales	unclassified_Clostridiales
OTU_454	Bacteria	Proteobacteria	unclassified_Proteobacteria
OTU_455	Bacteria	Actinobacteria	Actinobacteria	Acidimicrobiales	Iamiaceae	Iamia
OTU_456	Bacteria	Actinobacteria	Actinobacteria	Actinomycetales	Sanguibacteraceae	Sanguibacter
OTU_457	Bacteria	Proteobacteria	Alphaproteobacteria	unclassified_Alphaproteobacteria
OTU_458	Bacteria	Bacteroidetes	Sphingobacteria	Sphingobacteriales	Cytophagaceae	Spirosoma
OTU_459	Bacteria	Firmicutes	Clostridia	Clostridiales	Lachnospiraceae	unclassified_Lachnospiraceae
OTU_460	Bacteria	Firmicutes	Bacilli	Bacillales	Paenibacillaceae_1	Paenibacillus
OTU_461	Bacteria	Actinobacteria	Actinobacteria	Actinomycetales	unclassified_Actinomycetales
OTU_462	Bacteria	Bacteroidetes	unclassified_Bacteroidetes
OTU_463	Bacteria	Actinobacteria	Actinobacteria	Actinomycetales	unclassified_Actinomycetales
OTU_464	Bacteria	Bacteroidetes	Sphingobacteria	Sphingobacteriales	Sphingobacteriaceae	Pedobacter
OTU_465	Bacteria	Firmicutes	Bacilli	Bacillales	Bacillales_Incertae_Sedis_XII	Exiguobacterium
OTU_466	Bacteria	Proteobacteria	Betaproteobacteria	Burkholderiales	Burkholderiaceae	Burkholderia
OTU_467	Bacteria	Bacteroidetes	Sphingobacteria	Sphingobacteriales	Sphingobacteriaceae	Pedobacter
OTU_468	Bacteria	Proteobacteria	Deltaproteobacteria	unclassified_Deltaproteobacteria
OTU_469	Bacteria	Firmicutes	Clostridia	Clostridiales	Lachnospiraceae	unclassified_Lachnospiraceae
OTU_470	Bacteria	Proteobacteria	Alphaproteobacteria	unclassified_Alphaproteobacteria
OTU_471	Bacteria	Actinobacteria	Actinobacteria	Actinomycetales	Actinomycetaceae	unclassified_Actinomycetaceae
OTU_472	Bacteria	Actinobacteria	Actinobacteria	Actinomycetales	Micrococcaceae	Micrococcus
OTU_473	Bacteria	Proteobacteria	Gammaproteobacteria	Pseudomonadales	Moraxellaceae	Alkanindiges
OTU_474	Bacteria	OD1	OD1_genera_incertae_sedis	OD1_genera_incertae_sedis	OD1_genera_incertae_sedis	OD1_genera_incertae_sedis
OTU_475	Bacteria	Proteobacteria	Alphaproteobacteria	Rhizobiales	unclassified_Rhizobiales
OTU_476	Bacteria	Firmicutes	Clostridia	Clostridiales	Lachnospiraceae	unclassified_Lachnospiraceae
OTU_477	Bacteria	Acidobacteria	Acidobacteria_Gp4	Gp4	Gp4	Gp4
OTU_478	Bacteria	Actinobacteria	Actinobacteria	Actinomycetales	Microbacteriaceae	unclassified_Microbacteriaceae
OTU_479	Bacteria	Actinobacteria	Actinobacteria	Actinomycetales	Actinomycetaceae	Actinomyces
OTU_480	Bacteria	unclassified_Bacteria
OTU_481	Bacteria	Actinobacteria	Actinobacteria	Actinomycetales	Actinomycetaceae	Trueperella
OTU_482	Bacteria	Bacteroidetes	unclassified_Bacteroidetes
OTU_483	Bacteria	Actinobacteria	Actinobacteria	Actinomycetales	Dermacoccaceae	Branchiibius
OTU_484	Bacteria	unclassified_Bacteria
OTU_485	Bacteria	Cyanobacteria/Chloroplast	Chloroplast	Chloroplast	Chloroplast	Bacillariophyta
OTU_486	Bacteria	Bacteroidetes	Sphingobacteria	Sphingobacteriales	unclassified_Sphingobacteriales
OTU_487	Bacteria	Firmicutes	unclassified_Firmicutes
OTU_488	Bacteria	Actinobacteria	Actinobacteria	Coriobacteriales	Coriobacteriaceae	Enterorhabdus
OTU_489	Bacteria	TM7	TM7_genera_incertae_sedis	TM7_genera_incertae_sedis	TM7_genera_incertae_sedis	TM7_genera_incertae_sedis
OTU_490	Bacteria	Firmicutes	Clostridia	Clostridiales	Lachnospiraceae	unclassified_Lachnospiraceae
OTU_491	Bacteria	Proteobacteria	unclassified_Proteobacteria
OTU_492	Bacteria	Proteobacteria	Alphaproteobacteria	Sphingomonadales	Sphingomonadaceae	unclassified_Sphingomonadaceae
OTU_493	Bacteria	Bacteroidetes	Flavobacteria	Flavobacteriales	Flavobacteriaceae	unclassified_Flavobacteriaceae
OTU_494	Bacteria	Proteobacteria	Gammaproteobacteria	unclassified_Gammaproteobacteria
OTU_495	Bacteria	Proteobacteria	Alphaproteobacteria	Rhodobacterales	Rhodobacteraceae	unclassified_Rhodobacteraceae
OTU_496	Bacteria	Firmicutes	Clostridia	Clostridiales	Clostridiales_Incertae_Sedis_XI	Anaerococcus
OTU_497	Bacteria	Proteobacteria	Gammaproteobacteria	unclassified_Gammaproteobacteria
OTU_498	Bacteria	Actinobacteria	Actinobacteria	Actinomycetales	Nocardioidaceae	unclassified_Nocardioidaceae
OTU_499	Bacteria	unclassified_Bacteria
OTU_500	Bacteria	Proteobacteria	Alphaproteobacteria	unclassified_Alphaproteobacteria
OTU_501	Bacteria	Actinobacteria	Actinobacteria	Coriobacteriales	Coriobacteriaceae	unclassified_Coriobacteriaceae
OTU_502	Bacteria	Proteobacteria	Alphaproteobacteria	Sphingomonadales	Sphingomonadaceae	unclassified_Sphingomonadaceae
OTU_503	Bacteria	unclassified_Bacteria
OTU_504	Bacteria	Cyanobacteria/Chloroplast	Cyanobacteria	unclassified_Cyanobacteria
OTU_505	Bacteria	Bacteroidetes	Bacteroidia	Bacteroidales	unclassified_Bacteroidales
OTU_506	Bacteria	Bacteroidetes	Flavobacteria	Flavobacteriales	Flavobacteriaceae	unclassified_Flavobacteriaceae
OTU_507	Bacteria	Proteobacteria	unclassified_Proteobacteria
OTU_508	Bacteria	Deinococcus-Thermus	Deinococci	Deinococcales	Deinococcaceae	Deinococcus
OTU_509	Bacteria	Firmicutes	Bacilli	Bacillales	Bacillaceae_1	Bacillus
OTU_510	Bacteria	Actinobacteria	Actinobacteria	Actinomycetales	Corynebacteriaceae	Corynebacterium
OTU_511	Bacteria	unclassified_Bacteria
OTU_512	Bacteria	Actinobacteria	Actinobacteria	Actinomycetales	Intrasporangiaceae	Arsenicicoccus
OTU_513	Bacteria	SR1	SR1_genera_incertae_sedis	SR1_genera_incertae_sedis	SR1_genera_incertae_sedis	SR1_genera_incertae_sedis
OTU_514	Bacteria	Actinobacteria	Actinobacteria	Actinomycetales	unclassified_Actinomycetales
OTU_515	Bacteria	Proteobacteria	Alphaproteobacteria	Rhodobacterales	Rhodobacteraceae	unclassified_Rhodobacteraceae
OTU_516	Bacteria	Fusobacteria	Fusobacteria	Fusobacteriales	Leptotrichiaceae	unclassified_Leptotrichiaceae
OTU_517	Bacteria	Actinobacteria	Actinobacteria	Actinomycetales	Mycobacteriaceae	Mycobacterium
OTU_518	Bacteria	Bacteroidetes	unclassified_Bacteroidetes
OTU_519	Bacteria	unclassified_Bacteria
OTU_520	Bacteria	unclassified_Bacteria
OTU_521	Bacteria	Proteobacteria	Gammaproteobacteria	Pseudomonadales	Pseudomonadaceae	Pseudomonas
OTU_522	Bacteria	unclassified_Bacteria
OTU_523	Bacteria	Actinobacteria	Actinobacteria	Actinomycetales	Microbacteriaceae	Microbacterium
OTU_524	Bacteria	Proteobacteria	Alphaproteobacteria	Rhizobiales	unclassified_Rhizobiales
OTU_525	Bacteria	Actinobacteria	Actinobacteria	Actinomycetales	Intrasporangiaceae	unclassified_Intrasporangiaceae
OTU_526	Bacteria	unclassified_Bacteria
OTU_527	Bacteria	Firmicutes	Bacilli	Lactobacillales	Carnobacteriaceae	Atopostipes
OTU_528	Bacteria	Proteobacteria	Alphaproteobacteria	Sphingomonadales	Sphingomonadaceae	unclassified_Sphingomonadaceae
OTU_529	Bacteria	Bacteroidetes	Bacteroidia	Bacteroidales	Prevotellaceae	Prevotella
OTU_530	Bacteria	Acidobacteria	Acidobacteria_Gp4	Gp4	Gp4	Gp4
OTU_531	Bacteria	Firmicutes	Bacilli	Lactobacillales	Lactobacillaceae	Lactobacillus
OTU_532	Bacteria	Actinobacteria	Actinobacteria	Actinomycetales	Nocardioidaceae	Nocardioides
OTU_533	Bacteria	Deinococcus-Thermus	Deinococci	Deinococcales	Deinococcaceae	Deinococcus
OTU_534	Bacteria	Actinobacteria	Actinobacteria	Actinomycetales	unclassified_Actinomycetales
OTU_535	Bacteria	Actinobacteria	Actinobacteria	Actinomycetales	Nocardioidaceae	Nocardioides
OTU_536	Bacteria	unclassified_Bacteria
OTU_537	Bacteria	Firmicutes	Bacilli	Lactobacillales	Lactobacillaceae	Lactobacillus
OTU_538	Bacteria	Proteobacteria	Betaproteobacteria	unclassified_Betaproteobacteria
OTU_539	Bacteria	Firmicutes	Negativicutes	Selenomonadales	Veillonellaceae	Negativicoccus
OTU_540	Bacteria	Bacteroidetes	Flavobacteria	Flavobacteriales	Flavobacteriaceae	Chryseobacterium
OTU_541	Bacteria	unclassified_Bacteria
OTU_542	Bacteria	Bacteroidetes	Flavobacteria	Flavobacteriales	Flavobacteriaceae	Capnocytophaga
OTU_543	Bacteria	Acidobacteria	Acidobacteria_Gp4	Gp4	Gp4	Gp4
OTU_544	Bacteria	Fusobacteria	Fusobacteria	Fusobacteriales	Leptotrichiaceae	Leptotrichia
OTU_545	Bacteria	Actinobacteria	Actinobacteria	Actinomycetales	Micrococcaceae	Micrococcus
OTU_546	Bacteria	Firmicutes	Clostridia	Clostridiales	Clostridiales_Incertae_Sedis_XI	Anaerococcus
OTU_547	Bacteria	Proteobacteria	Alphaproteobacteria	Sphingomonadales	Erythrobacteraceae	Erythrobacter
OTU_548	Bacteria	Proteobacteria	Alphaproteobacteria	Sphingomonadales	Sphingomonadaceae	unclassified_Sphingomonadaceae
OTU_549	Bacteria	Bacteroidetes	Sphingobacteria	Sphingobacteriales	Chitinophagaceae	unclassified_Chitinophagaceae
OTU_550	Bacteria	Actinobacteria	Actinobacteria	Actinomycetales	unclassified_Actinomycetales
OTU_551	Bacteria	Firmicutes	Bacilli	Lactobacillales	Aerococcaceae	Aerococcus
OTU_552	Bacteria	Bacteroidetes	unclassified_Bacteroidetes
OTU_553	Bacteria	Fusobacteria	Fusobacteria	Fusobacteriales	Leptotrichiaceae	Leptotrichia
OTU_554	Bacteria	Actinobacteria	Actinobacteria	Actinomycetales	Dermabacteraceae	Brachybacterium
OTU_555	Bacteria	Firmicutes	Clostridia	Clostridiales	Ruminococcaceae	Ruminococcus
OTU_556	Bacteria	Bacteroidetes	Sphingobacteria	Sphingobacteriales	Sphingobacteriaceae	Pedobacter
OTU_557	Bacteria	Proteobacteria	Gammaproteobacteria	Pseudomonadales	Moraxellaceae	Acinetobacter
OTU_558	Bacteria	Cyanobacteria/Chloroplast	Chloroplast	Chloroplast	Chloroplast	Bacillariophyta
OTU_559	Bacteria	unclassified_Bacteria
OTU_560	Bacteria	Actinobacteria	Actinobacteria	Actinomycetales	Propionibacteriaceae	Micropruina
OTU_561	Bacteria	Cyanobacteria/Chloroplast	Cyanobacteria	unclassified_Cyanobacteria
OTU_562	Bacteria	Bacteroidetes	Flavobacteria	Flavobacteriales	Flavobacteriaceae	Chryseobacterium
OTU_563	Bacteria	Acidobacteria	Acidobacteria_Gp16	Gp16	Gp16	Gp16
OTU_564	Bacteria	Deinococcus-Thermus	Deinococci	Deinococcales	Deinococcaceae	Deinococcus
OTU_565	Bacteria	Bacteroidetes	Bacteroidia	Bacteroidales	unclassified_Bacteroidales
OTU_566	Bacteria	Actinobacteria	Actinobacteria	Actinomycetales	Nocardioidaceae	Marmoricola
OTU_567	Bacteria	Firmicutes	Clostridia	Clostridiales	Lachnospiraceae	unclassified_Lachnospiraceae
OTU_568	Bacteria	Bacteroidetes	unclassified_Bacteroidetes
OTU_569	Bacteria	Actinobacteria	Actinobacteria	Actinomycetales	Microbacteriaceae	Microbacterium
OTU_570	Bacteria	Bacteroidetes	Sphingobacteria	Sphingobacteriales	Cytophagaceae	unclassified_Cytophagaceae
OTU_571	Bacteria	Actinobacteria	Actinobacteria	Actinomycetales	Nocardioidaceae	Nocardioides
OTU_572	Bacteria	Actinobacteria	Actinobacteria	Actinomycetales	Intrasporangiaceae	unclassified_Intrasporangiaceae
OTU_573	Bacteria	Firmicutes	Clostridia	Clostridiales	Clostridiales_Incertae_Sedis_XI	Anaerococcus
OTU_574	Bacteria	Actinobacteria	Actinobacteria	Actinomycetales	Propionibacteriaceae	Tessaracoccus
OTU_575	Bacteria	Firmicutes	Bacilli	Bacillales	Bacillaceae_1	Anoxybacillus
OTU_576	Bacteria	Firmicutes	Clostridia	Clostridiales	Lachnospiraceae	unclassified_Lachnospiraceae
OTU_577	Bacteria	Proteobacteria	Alphaproteobacteria	Sphingomonadales	Sphingomonadaceae	Sphingomonas
OTU_578	Bacteria	Actinobacteria	Actinobacteria	Actinomycetales	Nocardioidaceae	Aeromicrobium
OTU_579	Bacteria	Actinobacteria	Actinobacteria	Actinomycetales	Intrasporangiaceae	Janibacter
OTU_580	Bacteria	Cyanobacteria/Chloroplast	Cyanobacteria	Family_I	Family_I	GpI
OTU_581	Bacteria	Bacteroidetes	Bacteroidia	Bacteroidales	Prevotellaceae	Prevotella
OTU_582	Bacteria	Proteobacteria	Alphaproteobacteria	Rhodobacterales	Rhodobacteraceae	Paracoccus
OTU_583	Bacteria	Proteobacteria	Betaproteobacteria	Methylophilales	Methylophilaceae	Methylophilus
OTU_584	Bacteria	Planctomycetes	Planctomycetacia	Planctomycetales	Planctomycetaceae	unclassified_Planctomycetaceae
OTU_585	Bacteria	unclassified_Bacteria
OTU_586	Bacteria	Actinobacteria	Actinobacteria	Actinomycetales	Actinomycetaceae	Actinomyces
OTU_587	Bacteria	Proteobacteria	Alphaproteobacteria	Rhodospirillales	Acetobacteraceae	unclassified_Acetobacteraceae
OTU_588	Bacteria	Proteobacteria	Betaproteobacteria	Burkholderiales	Oxalobacteraceae	Massilia
OTU_589	Bacteria	Actinobacteria	Actinobacteria	Actinomycetales	Actinomycetaceae	Actinomyces
OTU_590	Bacteria	Bacteroidetes	Sphingobacteria	Sphingobacteriales	Saprospiraceae	unclassified_Saprospiraceae
OTU_591	Bacteria	Firmicutes	Bacilli	Bacillales	Staphylococcaceae	Salinicoccus
OTU_592	Bacteria	Actinobacteria	Actinobacteria	Actinomycetales	Pseudonocardiaceae	Pseudonocardia
OTU_593	Bacteria	Firmicutes	Clostridia	Clostridiales	Ruminococcaceae	unclassified_Ruminococcaceae
OTU_594	Bacteria	TM7	TM7_genera_incertae_sedis	TM7_genera_incertae_sedis	TM7_genera_incertae_sedis	TM7_genera_incertae_sedis
OTU_595	Bacteria	Firmicutes	Clostridia	Clostridiales	Clostridiales_Incertae_Sedis_XI	Anaerococcus
OTU_596	Bacteria	Bacteroidetes	unclassified_Bacteroidetes
OTU_597	Bacteria	Bacteroidetes	Sphingobacteria	Sphingobacteriales	unclassified_Sphingobacteriales
OTU_598	Bacteria	unclassified_Bacteria
OTU_599	Bacteria	Actinobacteria	Actinobacteria	Actinomycetales	Micrococcaceae	Yaniella
OTU_600	Bacteria	Firmicutes	Clostridia	Clostridiales	Clostridiales_Incertae_Sedis_XI	Peptoniphilus
OTU_601
OTU_602	Bacteria	Tenericutes	Mollicutes	Mycoplasmatales	Mycoplasmataceae	Ureaplasma
OTU_603	Bacteria	unclassified_Bacteria
OTU_604	Bacteria	Firmicutes	Erysipelotrichia	Erysipelotrichales	Erysipelotrichaceae	Clostridium_XVIII
OTU_605	Bacteria	Acidobacteria	Acidobacteria_Gp4	Gp4	Gp4	Gp4
OTU_606	Bacteria	Firmicutes	Bacilli	Lactobacillales	Enterococcaceae	Enterococcus
OTU_607	Bacteria	Firmicutes	Clostridia	Clostridiales	Lachnospiraceae	unclassified_Lachnospiraceae
OTU_608	Bacteria	Acidobacteria	Acidobacteria_Gp4	Gp4	Gp4	Gp4
OTU_609	Bacteria	Bacteroidetes	unclassified_Bacteroidetes
OTU_610	Bacteria	Proteobacteria	Deltaproteobacteria	Bdellovibrionales	Bdellovibrionaceae	Bdellovibrio
OTU_611	Bacteria	Firmicutes	Clostridia	Clostridiales	Ruminococcaceae	Butyricicoccus
OTU_612	Bacteria	Bacteroidetes	Bacteroidia	Bacteroidales	Porphyromonadaceae	unclassified_Porphyromonadaceae
OTU_613
OTU_614	Bacteria	unclassified_Bacteria
OTU_615	Bacteria	Actinobacteria	Actinobacteria	Actinomycetales	Dietziaceae	Dietzia
OTU_616	Bacteria	Bacteroidetes	Flavobacteria	Flavobacteriales	Flavobacteriaceae	Capnocytophaga
OTU_617	Bacteria	Proteobacteria	Alphaproteobacteria	Rhodospirillales	Acetobacteraceae	unclassified_Acetobacteraceae
OTU_618	Bacteria	unclassified_Bacteria
OTU_619	Bacteria	Firmicutes	Clostridia	Clostridiales	Clostridiaceae_1	Clostridium_sensu_stricto
OTU_620	Bacteria	Firmicutes	Bacilli	Lactobacillales	Carnobacteriaceae	Granulicatella
OTU_621	Bacteria	Actinobacteria	Actinobacteria	Actinomycetales	Microbacteriaceae	Microbacterium
OTU_622	Bacteria	Firmicutes	Erysipelotrichia	Erysipelotrichales	Erysipelotrichaceae	Turicibacter
OTU_623	Bacteria	TM7	TM7_genera_incertae_sedis	TM7_genera_incertae_sedis	TM7_genera_incertae_sedis	TM7_genera_incertae_sedis
OTU_624	Bacteria	unclassified_Bacteria
OTU_625	Bacteria	unclassified_Bacteria
OTU_626	Bacteria	Firmicutes	Clostridia	Clostridiales	Clostridiales_Incertae_Sedis_XI	Peptoniphilus
OTU_627	Bacteria	Bacteroidetes	Bacteroidia	Bacteroidales	Porphyromonadaceae	unclassified_Porphyromonadaceae
OTU_628	Bacteria	Firmicutes	Clostridia	Clostridiales	Ruminococcaceae	unclassified_Ruminococcaceae
OTU_629	Bacteria	Actinobacteria	Actinobacteria	Actinomycetales	Microbacteriaceae	unclassified_Microbacteriaceae
OTU_630	Bacteria	Firmicutes	Clostridia	Clostridiales	Lachnospiraceae	unclassified_Lachnospiraceae
OTU_631	Bacteria	Bacteroidetes	Flavobacteria	Flavobacteriales	Flavobacteriaceae	Elizabethkingia
OTU_632	Bacteria	Proteobacteria	Alphaproteobacteria	Sphingomonadales	Sphingomonadaceae	unclassified_Sphingomonadaceae
OTU_633	Bacteria	unclassified_Bacteria
OTU_634	Bacteria	unclassified_Bacteria
OTU_635	Bacteria	Bacteroidetes	Flavobacteria	Flavobacteriales	Flavobacteriaceae	Flavobacterium
OTU_636	Bacteria	Proteobacteria	Betaproteobacteria	Burkholderiales	Burkholderiales_incertae_sedis	unclassified_Burkholderiales_incertae_sedis
OTU_637	Bacteria	Proteobacteria	unclassified_Proteobacteria
OTU_638	Bacteria	Actinobacteria	Actinobacteria	Actinomycetales	Nakamurellaceae	Nakamurella
OTU_639	Bacteria	Proteobacteria	Alphaproteobacteria	unclassified_Alphaproteobacteria
OTU_640	Bacteria	Proteobacteria	Alphaproteobacteria	Sphingomonadales	Sphingomonadaceae	unclassified_Sphingomonadaceae
OTU_641	Bacteria	Proteobacteria	Gammaproteobacteria	Enterobacteriales	Enterobacteriaceae	Buttiauxella
OTU_642	Bacteria	Firmicutes	Negativicutes	Selenomonadales	Veillonellaceae	Dialister
OTU_643	Bacteria	Proteobacteria	Alphaproteobacteria	Caulobacterales	Caulobacteraceae	Caulobacter
OTU_644	Bacteria	Bacteroidetes	Flavobacteria	Flavobacteriales	Flavobacteriaceae	Capnocytophaga
OTU_645	Bacteria	Proteobacteria	unclassified_Proteobacteria
OTU_646	Bacteria	unclassified_Bacteria
OTU_647	Bacteria	Actinobacteria	Actinobacteria	Actinomycetales	Dermacoccaceae	Kytococcus
OTU_648	Bacteria	Proteobacteria	Gammaproteobacteria	Vibrionales	Vibrionaceae	Photobacterium
OTU_649	Bacteria	Actinobacteria	Actinobacteria	Actinomycetales	Nocardiaceae	Gordonia
OTU_650	Bacteria	Firmicutes	Clostridia	Clostridiales	Ruminococcaceae	unclassified_Ruminococcaceae
OTU_651	Bacteria	Actinobacteria	Actinobacteria	Actinomycetales	Dermabacteraceae	Dermabacter
OTU_652	Bacteria	Firmicutes	Bacilli	Lactobacillales	Carnobacteriaceae	Desemzia
OTU_653	Bacteria	Firmicutes	Clostridia	Clostridiales	Lachnospiraceae	unclassified_Lachnospiraceae
OTU_654	Bacteria	Proteobacteria	Alphaproteobacteria	Rhodospirillales	Acetobacteraceae	unclassified_Acetobacteraceae
OTU_655	Bacteria	Firmicutes	Bacilli	Lactobacillales	Aerococcaceae	Abiotrophia
OTU_656	Bacteria	Proteobacteria	Alphaproteobacteria	Rhodobacterales	Rhodobacteraceae	unclassified_Rhodobacteraceae
OTU_657	Bacteria	Firmicutes	Clostridia	Clostridiales	unclassified_Clostridiales
OTU_658	Bacteria	Actinobacteria	Actinobacteria	Actinomycetales	Micrococcaceae	Micrococcus
OTU_659	Bacteria	Proteobacteria	Epsilonproteobacteria	Campylobacterales	Campylobacteraceae	Arcobacter
OTU_660	Bacteria	unclassified_Bacteria
OTU_661	Bacteria	Proteobacteria	Alphaproteobacteria	Rhizobiales	unclassified_Rhizobiales
OTU_662	Bacteria	Actinobacteria	Actinobacteria	Actinomycetales	Micrococcaceae	Kocuria
OTU_663	Bacteria	Proteobacteria	Betaproteobacteria	Hydrogenophilales	Hydrogenophilaceae	Hydrogenophilus
OTU_664	Bacteria	Actinobacteria	Actinobacteria	Actinomycetales	unclassified_Actinomycetales
OTU_665	Bacteria	Actinobacteria	Actinobacteria	Actinomycetales	Microbacteriaceae	Microbacterium
OTU_666	Bacteria	Actinobacteria	Actinobacteria	Actinomycetales	Dermabacteraceae	Brachybacterium
OTU_667	Bacteria	Firmicutes	Clostridia	Clostridiales	Clostridiales_Incertae_Sedis_XI	Anaerococcus
OTU_668	Bacteria	Proteobacteria	Alphaproteobacteria	Rhizobiales	unclassified_Rhizobiales
OTU_669	Bacteria	Firmicutes	Negativicutes	Selenomonadales	Veillonellaceae	Veillonella
OTU_670	Bacteria	Bacteroidetes	Bacteroidia	Bacteroidales	Prevotellaceae	Prevotella
OTU_671	Bacteria	Deinococcus-Thermus	Deinococci	Deinococcales	Deinococcaceae	Deinococcus
OTU_672	Bacteria	Proteobacteria	Betaproteobacteria	Burkholderiales	Burkholderiaceae	Cupriavidus
OTU_673	Bacteria	Bacteroidetes	Bacteroidia	Bacteroidales	unclassified_Bacteroidales
OTU_674	Bacteria	Bacteroidetes	Sphingobacteria	Sphingobacteriales	Chitinophagaceae	Hydrotalea
OTU_675	Bacteria	Actinobacteria	Actinobacteria	Actinomycetales	Dermatophilaceae	Piscicoccus
OTU_676	Bacteria	Actinobacteria	Actinobacteria	Actinomycetales	Nocardiaceae	Gordonia
OTU_677	Bacteria	unclassified_Bacteria
OTU_678	Bacteria	Firmicutes	Clostridia	Clostridiales	unclassified_Clostridiales
OTU_679	Bacteria	Actinobacteria	Actinobacteria	Actinomycetales	Microbacteriaceae	unclassified_Microbacteriaceae
OTU_680	Bacteria	Actinobacteria	Actinobacteria	Actinomycetales	Micrococcaceae	Yaniella
OTU_681	Bacteria	Actinobacteria	Actinobacteria	Actinomycetales	Nocardioidaceae	Nocardioides
OTU_682	Bacteria	Firmicutes	Clostridia	Clostridiales	Ruminococcaceae	unclassified_Ruminococcaceae
OTU_683	Bacteria	Proteobacteria	Alphaproteobacteria	unclassified_Alphaproteobacteria
OTU_684	Bacteria	Firmicutes	Clostridia	Clostridiales	Ruminococcaceae	unclassified_Ruminococcaceae
OTU_685	Bacteria	Proteobacteria	Betaproteobacteria	Burkholderiales	Comamonadaceae	Variovorax
OTU_686	Bacteria	Firmicutes	Clostridia	Clostridiales	Lachnospiraceae	unclassified_Lachnospiraceae
OTU_687	Bacteria	Proteobacteria	Alphaproteobacteria	Rhodospirillales	Acetobacteraceae	unclassified_Acetobacteraceae
OTU_688	Bacteria	unclassified_Bacteria
OTU_689	Bacteria	Acidobacteria	Acidobacteria_Gp4	Gp4	Gp4	Gp4
OTU_690	Bacteria	Actinobacteria	Actinobacteria	Actinomycetales	Nocardioidaceae	Marmoricola
OTU_691	Bacteria	Proteobacteria	Gammaproteobacteria	Xanthomonadales	Xanthomonadaceae	Pseudoxanthomonas
OTU_692	Bacteria	Actinobacteria	Actinobacteria	Actinomycetales	unclassified_Actinomycetales
OTU_693	Bacteria	Proteobacteria	Alphaproteobacteria	Rhizobiales	unclassified_Rhizobiales
OTU_694	Bacteria	Bacteroidetes	Bacteroidia	Bacteroidales	Porphyromonadaceae	Parabacteroides
OTU_695	Bacteria	Proteobacteria	Epsilonproteobacteria	Campylobacterales	Campylobacteraceae	Campylobacter
OTU_696	Bacteria	unclassified_Bacteria
OTU_697	Bacteria	unclassified_Bacteria
OTU_698	Bacteria	Actinobacteria	Actinobacteria	Actinomycetales	Propionibacteriaceae	Propionimicrobium
OTU_699	Bacteria	Armatimonadetes	Armatimonadia	Armatimonadales	Armatimonadaceae	Armatimonas/Armatimonadetes_gp1
OTU_700	Bacteria	Actinobacteria	Actinobacteria	Actinomycetales	Brevibacteriaceae	Brevibacterium
OTU_701	Bacteria	unclassified_Bacteria
OTU_702	Bacteria	Bacteroidetes	Flavobacteria	Flavobacteriales	Flavobacteriaceae	Flavobacterium
OTU_703	Bacteria	Bacteroidetes	Flavobacteria	Flavobacteriales	Flavobacteriaceae	unclassified_Flavobacteriaceae
OTU_704	Bacteria	Firmicutes	Clostridia	Clostridiales	Clostridiales_Incertae_Sedis_XI	Peptoniphilus
OTU_705	Bacteria	Proteobacteria	unclassified_Proteobacteria
OTU_706	Bacteria	Proteobacteria	Alphaproteobacteria	Rhizobiales	Methylobacteriaceae	Methylobacterium
OTU_707	Bacteria	Firmicutes	Clostridia	Clostridiales	unclassified_Clostridiales
OTU_708	Bacteria	Actinobacteria	Actinobacteria	Actinomycetales	unclassified_Actinomycetales
OTU_709	Bacteria	TM7	TM7_genera_incertae_sedis	TM7_genera_incertae_sedis	TM7_genera_incertae_sedis	TM7_genera_incertae_sedis
OTU_710	Bacteria	Proteobacteria	Alphaproteobacteria	Sphingomonadales	Sphingomonadaceae	Sphingomonas
OTU_711	Bacteria	Firmicutes	Clostridia	Clostridiales	Lachnospiraceae	unclassified_Lachnospiraceae
OTU_712	Bacteria	Firmicutes	Bacilli	Lactobacillales	Lactobacillaceae	Lactobacillus
OTU_713	Bacteria	Firmicutes	Bacilli	Bacillales	Staphylococcaceae	Staphylococcus
OTU_714	Bacteria	Bacteroidetes	Sphingobacteria	Sphingobacteriales	Cytophagaceae	unclassified_Cytophagaceae
OTU_715	Bacteria	Proteobacteria	Betaproteobacteria	unclassified_Betaproteobacteria
OTU_716	Bacteria	Bacteroidetes	Bacteroidia	Bacteroidales	unclassified_Bacteroidales
OTU_717	Bacteria	Cyanobacteria/Chloroplast	Cyanobacteria	unclassified_Cyanobacteria
OTU_718	Bacteria	Proteobacteria	Alphaproteobacteria	Rhodospirillales	Rhodospirillaceae	unclassified_Rhodospirillaceae
OTU_719	Bacteria	Proteobacteria	Betaproteobacteria	Burkholderiales	Comamonadaceae	unclassified_Comamonadaceae
OTU_720	Bacteria	unclassified_Bacteria
OTU_721	Bacteria	Proteobacteria	Alphaproteobacteria	Rhodobacterales	Rhodobacteraceae	unclassified_Rhodobacteraceae
OTU_722	Bacteria	Actinobacteria	Actinobacteria	Actinomycetales	unclassified_Actinomycetales
OTU_723	Bacteria	OD1	OD1_genera_incertae_sedis	OD1_genera_incertae_sedis	OD1_genera_incertae_sedis	OD1_genera_incertae_sedis
OTU_724	Bacteria	TM7	TM7_genera_incertae_sedis	TM7_genera_incertae_sedis	TM7_genera_incertae_sedis	TM7_genera_incertae_sedis
OTU_725	Bacteria	Acidobacteria	Acidobacteria_Gp4	Gp4	Gp4	Gp4
OTU_726	Bacteria	Firmicutes	Bacilli	Lactobacillales	Leuconostocaceae	Leuconostoc
OTU_727	Bacteria	Fusobacteria	Fusobacteria	Fusobacteriales	Leptotrichiaceae	Leptotrichia
OTU_728	Bacteria	Proteobacteria	Alphaproteobacteria	Rhizobiales	Phyllobacteriaceae	Aquamicrobium
OTU_729	Bacteria	unclassified_Bacteria
OTU_730	Bacteria	Actinobacteria	Actinobacteria	Actinomycetales	Mycobacteriaceae	Mycobacterium
OTU_731	Bacteria	Bacteroidetes	Bacteroidia	Bacteroidales	Porphyromonadaceae	Porphyromonas
OTU_732	Bacteria	Bacteroidetes	Sphingobacteria	Sphingobacteriales	Cytophagaceae	Spirosoma
OTU_733	Bacteria	Bacteroidetes	Bacteroidia	Bacteroidales	Rikenellaceae	Alistipes
OTU_734	Bacteria	Actinobacteria	Actinobacteria	Actinomycetales	Geodermatophilaceae	Modestobacter
OTU_735	Bacteria	Actinobacteria	Actinobacteria	Actinomycetales	Propionibacteriaceae	Friedmanniella
OTU_736	Bacteria	Proteobacteria	unclassified_Proteobacteria
OTU_737	Bacteria	Proteobacteria	Epsilonproteobacteria	Campylobacterales	Helicobacteraceae	Helicobacter
OTU_738	Bacteria	Firmicutes	Bacilli	Lactobacillales	Carnobacteriaceae	Atopostipes
OTU_739	Bacteria	unclassified_Bacteria
OTU_740	Bacteria	Firmicutes	Bacilli	Bacillales	Bacillaceae_1	Bacillus
OTU_741	Bacteria	Actinobacteria	Actinobacteria	Actinomycetales	Micrococcaceae	unclassified_Micrococcaceae
OTU_742	Bacteria	Firmicutes	Clostridia	Clostridiales	Lachnospiraceae	Marvinbryantia
OTU_743	Bacteria	Firmicutes	Negativicutes	Selenomonadales	Veillonellaceae	Selenomonas
OTU_744	Bacteria	Actinobacteria	Actinobacteria	Actinomycetales	Intrasporangiaceae	Arsenicicoccus
OTU_745	Bacteria	Actinobacteria	Actinobacteria	Actinomycetales	Micrococcaceae	Rothia
OTU_746	Bacteria	Planctomycetes	Planctomycetacia	Planctomycetales	Planctomycetaceae	Singulisphaera
OTU_747	Bacteria	Bacteroidetes	Sphingobacteria	Sphingobacteriales	Cytophagaceae	Spirosoma
OTU_748	Bacteria	Actinobacteria	Actinobacteria	Actinomycetales	Actinomycetaceae	Varibaculum
OTU_749	Bacteria	Cyanobacteria/Chloroplast	Chloroplast	Chloroplast	Chloroplast	Streptophyta
OTU_750	Bacteria	Firmicutes	Clostridia	Clostridiales	Lachnospiraceae	unclassified_Lachnospiraceae
OTU_751	Bacteria	Bacteroidetes	Flavobacteria	Flavobacteriales	Flavobacteriaceae	Flavobacterium
OTU_752	Bacteria	Bacteroidetes	unclassified_Bacteroidetes
OTU_753	Bacteria	Proteobacteria	unclassified_Proteobacteria
OTU_754	Bacteria	Firmicutes	Clostridia	Clostridiales	Lachnospiraceae	unclassified_Lachnospiraceae
OTU_755	Bacteria	Proteobacteria	Gammaproteobacteria	Pasteurellales	Pasteurellaceae	unclassified_Pasteurellaceae
OTU_756	Bacteria	Actinobacteria	Actinobacteria	Actinomycetales	Corynebacteriaceae	Corynebacterium
OTU_757	Bacteria	Firmicutes	Clostridia	Clostridiales	Ruminococcaceae	Faecalibacterium
OTU_758	Bacteria	Bacteroidetes	Sphingobacteria	Sphingobacteriales	Cytophagaceae	Spirosoma
OTU_759	Bacteria	Firmicutes	Bacilli	Bacillales	Bacillaceae_1	Bacillus
OTU_760	Bacteria	Proteobacteria	Gammaproteobacteria	unclassified_Gammaproteobacteria
OTU_761	Bacteria	Proteobacteria	Alphaproteobacteria	Rhizobiales	Methylobacteriaceae	Methylobacterium
OTU_762	Bacteria	Bacteroidetes	Bacteroidia	Bacteroidales	Bacteroidaceae	Bacteroides
OTU_763	Bacteria	Actinobacteria	Actinobacteria	Actinomycetales	Pseudonocardiaceae	Actinomycetospora
OTU_764	Bacteria	Actinobacteria	Actinobacteria	Solirubrobacterales	unclassified_Solirubrobacterales
OTU_765	Bacteria	Proteobacteria	Betaproteobacteria	Burkholderiales	Burkholderiales_incertae_sedis	Aquabacterium
OTU_766	Bacteria	Actinobacteria	Actinobacteria	Actinomycetales	Actinomycetaceae	Actinomyces
OTU_767	Bacteria	Proteobacteria	Betaproteobacteria	unclassified_Betaproteobacteria
OTU_768	Bacteria	Proteobacteria	Deltaproteobacteria	Myxococcales	Polyangiaceae	unclassified_Polyangiaceae
OTU_769	Bacteria	Bacteroidetes	Bacteroidia	Bacteroidales	Prevotellaceae	Prevotella
OTU_770	Bacteria	unclassified_Bacteria
OTU_771	Bacteria	Actinobacteria	Actinobacteria	Actinomycetales	Kineosporiaceae	Kineosporia
OTU_772	Bacteria	Actinobacteria	Actinobacteria	Actinomycetales	unclassified_Actinomycetales
OTU_773	Bacteria	Proteobacteria	Alphaproteobacteria	Sphingomonadales	Sphingomonadaceae	unclassified_Sphingomonadaceae
OTU_774	Bacteria	Firmicutes	Clostridia	Clostridiales	Lachnospiraceae	Blautia
OTU_775	Bacteria	Firmicutes	Clostridia	Clostridiales	Clostridiales_Incertae_Sedis_XI	Anaerococcus
OTU_776	Bacteria	Proteobacteria	Betaproteobacteria	Neisseriales	Neisseriaceae	Eikenella
OTU_777	Bacteria	Actinobacteria	Actinobacteria	Actinomycetales	Nakamurellaceae	unclassified_Nakamurellaceae
OTU_778	Bacteria	Firmicutes	Clostridia	Clostridiales	Clostridiales_Incertae_Sedis_XI	Anaerococcus
OTU_779	Bacteria	Firmicutes	Erysipelotrichia	Erysipelotrichales	Erysipelotrichaceae	Erysipelotrichaceae_incertae_sedis
OTU_780	Bacteria	Actinobacteria	Actinobacteria	Actinomycetales	Propionibacteriaceae	unclassified_Propionibacteriaceae
OTU_781	Bacteria	Deferribacteres	Deferribacteres	Deferribacterales	Deferribacteraceae	Mucispirillum
OTU_782	Bacteria	Proteobacteria	Alphaproteobacteria	Rhodospirillales	Acetobacteraceae	unclassified_Acetobacteraceae
OTU_783	Bacteria	Proteobacteria	Epsilonproteobacteria	Campylobacterales	Campylobacteraceae	Campylobacter
OTU_784	Bacteria	Firmicutes	Clostridia	Clostridiales	Clostridiales_Incertae_Sedis_XI	Parvimonas
OTU_785	Bacteria	Proteobacteria	Deltaproteobacteria	Myxococcales	unclassified_Myxococcales
OTU_786	Bacteria	Actinobacteria	Actinobacteria	Actinomycetales	Intrasporangiaceae	unclassified_Intrasporangiaceae
OTU_787	Bacteria	Firmicutes	Clostridia	Clostridiales	unclassified_Clostridiales
OTU_788	Bacteria	Actinobacteria	Actinobacteria	Actinomycetales	Intrasporangiaceae	Janibacter
OTU_789	Bacteria	Firmicutes	Bacilli	Lactobacillales	Lactobacillaceae	Lactobacillus
OTU_790	Bacteria	Firmicutes	Clostridia	Clostridiales	Peptostreptococcaceae	Clostridium_XI
OTU_791	Bacteria	unclassified_Bacteria
OTU_792	Bacteria	Firmicutes	Clostridia	Clostridiales	Lachnospiraceae	unclassified_Lachnospiraceae
OTU_793	Bacteria	Actinobacteria	Actinobacteria	Coriobacteriales	Coriobacteriaceae	Enterorhabdus
OTU_794	Bacteria	unclassified_Bacteria
OTU_795	Bacteria	unclassified_Bacteria
OTU_796	Bacteria	Proteobacteria	Gammaproteobacteria	Legionellales	Legionellaceae	Legionella
OTU_797	Bacteria	Actinobacteria	Actinobacteria	Actinomycetales	Intrasporangiaceae	unclassified_Intrasporangiaceae
OTU_798	Bacteria	Actinobacteria	Actinobacteria	Actinomycetales	Nocardioidaceae	unclassified_Nocardioidaceae
OTU_799	Bacteria	unclassified_Bacteria
OTU_800	Bacteria	Proteobacteria	Betaproteobacteria	Burkholderiales	Oxalobacteraceae	Massilia
OTU_801	Bacteria	Actinobacteria	Actinobacteria	Actinomycetales	unclassified_Actinomycetales
OTU_802	Bacteria	Firmicutes	Bacilli	Lactobacillales	Streptococcaceae	Lactococcus
OTU_803	Bacteria	Actinobacteria	Actinobacteria	Actinomycetales	unclassified_Actinomycetales
OTU_804	Bacteria	Proteobacteria	Alphaproteobacteria	Rhodospirillales	Acetobacteraceae	unclassified_Acetobacteraceae
OTU_805	Bacteria	Proteobacteria	Alphaproteobacteria	Sphingomonadales	Sphingomonadaceae	Sphingomonas
OTU_806	Bacteria	Firmicutes	Clostridia	Clostridiales	Lachnospiraceae	Blautia
OTU_807	Bacteria	Proteobacteria	Betaproteobacteria	Burkholderiales	Comamonadaceae	Limnohabitans
OTU_808	Bacteria	Actinobacteria	Actinobacteria	Actinomycetales	Microbacteriaceae	Microbacterium
OTU_809	Bacteria	Proteobacteria	Gammaproteobacteria	Pasteurellales	Pasteurellaceae	Aggregatibacter
OTU_810	Bacteria	Firmicutes	Clostridia	Clostridiales	Ruminococcaceae	unclassified_Ruminococcaceae
OTU_811	Bacteria	Proteobacteria	Alphaproteobacteria	Rhizobiales	unclassified_Rhizobiales
OTU_812	Bacteria	Proteobacteria	Deltaproteobacteria	Myxococcales	Polyangiaceae	Sorangium
OTU_813	Bacteria	Proteobacteria	Alphaproteobacteria	Rhizobiales	unclassified_Rhizobiales
OTU_814	Bacteria	Bacteroidetes	Bacteroidia	Bacteroidales	Bacteroidaceae	Bacteroides
OTU_815	Bacteria	Bacteroidetes	Bacteroidia	Bacteroidales	Bacteroidaceae	Bacteroides
OTU_816	Bacteria	Firmicutes	Clostridia	Clostridiales	Lachnospiraceae	unclassified_Lachnospiraceae
OTU_817	Bacteria	unclassified_Bacteria
OTU_818	Bacteria	Proteobacteria	Gammaproteobacteria	Xanthomonadales	Xanthomonadaceae	Thermomonas
OTU_819	Bacteria	Acidobacteria	Acidobacteria_Gp4	Gp4	Gp4	Gp4
OTU_820	Bacteria	unclassified_Bacteria
OTU_821	Bacteria	unclassified_Bacteria
OTU_822	Bacteria	Actinobacteria	Actinobacteria	Actinomycetales	Corynebacteriaceae	Corynebacterium
OTU_823	Bacteria	Bacteroidetes	Bacteroidia	Bacteroidales	unclassified_Bacteroidales
OTU_824	Bacteria	unclassified_Bacteria
OTU_825	Bacteria	Bacteroidetes	Sphingobacteria	Sphingobacteriales	Sphingobacteriaceae	Sphingobacterium
OTU_826	Bacteria	Actinobacteria	Actinobacteria	Actinomycetales	unclassified_Actinomycetales
OTU_827	Bacteria	Bacteroidetes	Flavobacteria	Flavobacteriales	Flavobacteriaceae	Flavobacterium
OTU_828	Bacteria	Firmicutes	Clostridia	Clostridiales	Clostridiales_Incertae_Sedis_XI	Anaerococcus
OTU_829	Bacteria	Proteobacteria	Betaproteobacteria	Burkholderiales	Burkholderiales_incertae_sedis	Methylibium
OTU_830	Bacteria	Bacteroidetes	Sphingobacteria	Sphingobacteriales	unclassified_Sphingobacteriales
OTU_831	Bacteria	Actinobacteria	Actinobacteria	Actinomycetales	Microbacteriaceae	Agrococcus
OTU_832	Bacteria	Proteobacteria	Alphaproteobacteria	Rhodospirillales	Acetobacteraceae	Roseomonas
OTU_833	Bacteria	Firmicutes	Negativicutes	Selenomonadales	Veillonellaceae	Megasphaera
OTU_834	Bacteria	Proteobacteria	Alphaproteobacteria	Rhizobiales	Hyphomicrobiaceae	Hyphomicrobium
OTU_835	Bacteria	Acidobacteria	Acidobacteria_Gp7	Gp7	Gp7	Gp7
OTU_836	Bacteria	Actinobacteria	Actinobacteria	Actinomycetales	Microbacteriaceae	Pseudoclavibacter
OTU_837	Bacteria	Firmicutes	Bacilli	Bacillales	Planococcaceae	unclassified_Planococcaceae
OTU_838	Bacteria	Bacteroidetes	Flavobacteria	Flavobacteriales	Flavobacteriaceae	Capnocytophaga
OTU_839	Bacteria	Proteobacteria	Gammaproteobacteria	Xanthomonadales	Xanthomonadaceae	Lysobacter
OTU_840	Bacteria	Actinobacteria	Actinobacteria	Actinomycetales	unclassified_Actinomycetales
OTU_841	Bacteria	Proteobacteria	Alphaproteobacteria	Sphingomonadales	Sphingomonadaceae	Sphingomonas
OTU_842	Bacteria	unclassified_Bacteria
OTU_843	Bacteria	Proteobacteria	Gammaproteobacteria	Enterobacteriales	Enterobacteriaceae	unclassified_Enterobacteriaceae
OTU_844	Bacteria	Proteobacteria	Alphaproteobacteria	Rhodobacterales	Rhodobacteraceae	Paracoccus
OTU_845	Bacteria	Bacteroidetes	unclassified_Bacteroidetes
OTU_846	Bacteria	Actinobacteria	Actinobacteria	Actinomycetales	Nakamurellaceae	unclassified_Nakamurellaceae
OTU_847	Bacteria	Firmicutes	Clostridia	Clostridiales	Clostridiales_Incertae_Sedis_XI	Anaerococcus
OTU_848	Bacteria	Actinobacteria	Actinobacteria	Actinomycetales	Microbacteriaceae	Zimmermannella
OTU_849	Bacteria	Bacteroidetes	Flavobacteria	Flavobacteriales	Flavobacteriaceae	Flavobacterium
OTU_850	Bacteria	unclassified_Bacteria
OTU_851	Bacteria	Cyanobacteria/Chloroplast	Cyanobacteria	Family_II	Family_II	GpIIa
OTU_852	Bacteria	Proteobacteria	Alphaproteobacteria	Sphingomonadales	Sphingomonadaceae	unclassified_Sphingomonadaceae
OTU_853	Bacteria	Firmicutes	unclassified_Firmicutes
OTU_854	Bacteria	Bacteroidetes	Sphingobacteria	Sphingobacteriales	Chitinophagaceae	unclassified_Chitinophagaceae
OTU_855	Bacteria	Firmicutes	Bacilli	Bacillales	Bacillaceae_1	Bacillus
OTU_856	Bacteria	Proteobacteria	Alphaproteobacteria	Rhodobacterales	Rhodobacteraceae	Rubellimicrobium
OTU_857	Bacteria	Proteobacteria	Alphaproteobacteria	Rhizobiales	unclassified_Rhizobiales
OTU_858	Bacteria	Actinobacteria	Actinobacteria	Actinomycetales	Corynebacteriaceae	Corynebacterium
OTU_859	Bacteria	Firmicutes	Clostridia	Clostridiales	unclassified_Clostridiales
OTU_860	Bacteria	Actinobacteria	Actinobacteria	Actinomycetales	Microbacteriaceae	unclassified_Microbacteriaceae
OTU_861	Bacteria	Firmicutes	Clostridia	Clostridiales	Ruminococcaceae	unclassified_Ruminococcaceae
OTU_862	Bacteria	Proteobacteria	Alphaproteobacteria	unclassified_Alphaproteobacteria
OTU_863	Bacteria	Bacteroidetes	Sphingobacteria	Sphingobacteriales	Cytophagaceae	Hymenobacter
OTU_864	Bacteria	Bacteroidetes	Sphingobacteria	Sphingobacteriales	unclassified_Sphingobacteriales
OTU_865	Bacteria	Firmicutes	unclassified_Firmicutes
OTU_866	Bacteria	Bacteroidetes	Sphingobacteria	Sphingobacteriales	Cytophagaceae	Persicitalea
OTU_867	Bacteria	Actinobacteria	Actinobacteria	Actinomycetales	Micrococcaceae	unclassified_Micrococcaceae
OTU_868	Bacteria	Actinobacteria	Actinobacteria	Actinomycetales	Intrasporangiaceae	Knoellia
OTU_869	Bacteria	Proteobacteria	Gammaproteobacteria	Thiotrichales	Thiotrichaceae	Thiothrix
OTU_870	Bacteria	Firmicutes	Bacilli	Bacillales	Planococcaceae	unclassified_Planococcaceae
OTU_871	Bacteria	Proteobacteria	Gammaproteobacteria	Pseudomonadales	Moraxellaceae	Psychrobacter
OTU_872	Bacteria	Proteobacteria	Gammaproteobacteria	Pseudomonadales	Moraxellaceae	Psychrobacter
OTU_873	Bacteria	Firmicutes	Clostridia	Clostridiales	Lachnospiraceae	unclassified_Lachnospiraceae
OTU_874	Bacteria	Firmicutes	Clostridia	Clostridiales	Lachnospiraceae	unclassified_Lachnospiraceae
OTU_875	Bacteria	Firmicutes	Bacilli	Lactobacillales	Enterococcaceae	Enterococcus
OTU_876	Bacteria	TM7	TM7_genera_incertae_sedis	TM7_genera_incertae_sedis	TM7_genera_incertae_sedis	TM7_genera_incertae_sedis
OTU_877	Bacteria	Firmicutes	Clostridia	Clostridiales	Lachnospiraceae	unclassified_Lachnospiraceae
OTU_878	Bacteria	Bacteroidetes	unclassified_Bacteroidetes
OTU_879	Bacteria	Bacteroidetes	Bacteroidia	Bacteroidales	Prevotellaceae	unclassified_Prevotellaceae
OTU_880	Bacteria	unclassified_Bacteria
OTU_881	Bacteria	Firmicutes	Clostridia	Clostridiales	Lachnospiraceae	Lachnospiracea_incertae_sedis
OTU_882	Bacteria	unclassified_Bacteria
OTU_883	Bacteria	Proteobacteria	Alphaproteobacteria	Rhizobiales	unclassified_Rhizobiales
OTU_884	Bacteria	Actinobacteria	Actinobacteria	unclassified_Actinobacteria
OTU_885	Bacteria	Actinobacteria	Actinobacteria	Actinomycetales	Intrasporangiaceae	Janibacter
OTU_886	Bacteria	Actinobacteria	Actinobacteria	Actinomycetales	unclassified_Actinomycetales
OTU_887	Bacteria	Firmicutes	Negativicutes	Selenomonadales	Veillonellaceae	unclassified_Veillonellaceae
OTU_888	Bacteria	Actinobacteria	Actinobacteria	Actinomycetales	Actinomycetaceae	Actinomyces
OTU_889	Bacteria	Proteobacteria	Gammaproteobacteria	Oceanospirillales	Oceanospirillaceae	Marinomonas
OTU_890	Bacteria	Firmicutes	Bacilli	Bacillales	Paenibacillaceae_1	Paenibacillus
OTU_891	Bacteria	Proteobacteria	Gammaproteobacteria	Legionellales	Legionellaceae	Legionella
OTU_892	Bacteria	Bacteroidetes	Sphingobacteria	Sphingobacteriales	Cytophagaceae	Dyadobacter
OTU_893	Bacteria	Firmicutes	Clostridia	Clostridiales	Ruminococcaceae	unclassified_Ruminococcaceae
OTU_894	Bacteria	Actinobacteria	Actinobacteria	Actinomycetales	Actinomycetaceae	Actinomyces
OTU_895	Bacteria	Firmicutes	Clostridia	Clostridiales	Ruminococcaceae	unclassified_Ruminococcaceae
OTU_896	Bacteria	Firmicutes	Negativicutes	Selenomonadales	Veillonellaceae	Selenomonas
OTU_897	Bacteria	Firmicutes	Clostridia	Clostridiales	Lachnospiraceae	unclassified_Lachnospiraceae
OTU_898	Bacteria	Firmicutes	Bacilli	Bacillales	unclassified_Bacillales
OTU_899	Bacteria	Firmicutes	Clostridia	Clostridiales	Lachnospiraceae	Roseburia
OTU_900	Bacteria	Actinobacteria	Actinobacteria	Actinomycetales	Nocardioidaceae	Marmoricola
OTU_901	Bacteria	Firmicutes	Bacilli	Lactobacillales	Leuconostocaceae	Weissella
OTU_902	Bacteria	unclassified_Bacteria
OTU_903	Bacteria	Acidobacteria	Acidobacteria_Gp4	Gp4	Gp4	Gp4
OTU_904	Bacteria	Cyanobacteria/Chloroplast	Chloroplast	Chloroplast	Chloroplast	Cryptomonadaceae
OTU_905	Bacteria	Proteobacteria	unclassified_Proteobacteria
OTU_906	Bacteria	Proteobacteria	Gammaproteobacteria	Vibrionales	Vibrionaceae	Photobacterium
OTU_907	Bacteria	Firmicutes	Clostridia	Clostridiales	Clostridiales_Incertae_Sedis_XI	Anaerococcus
OTU_908	Bacteria	Firmicutes	Clostridia	Clostridiales	Lachnospiraceae	unclassified_Lachnospiraceae
OTU_909	Bacteria	Proteobacteria	Alphaproteobacteria	Rhodobacterales	Rhodobacteraceae	Paracoccus
OTU_910	Bacteria	Bacteroidetes	Flavobacteria	Flavobacteriales	Flavobacteriaceae	unclassified_Flavobacteriaceae
OTU_911	Bacteria	Firmicutes	Clostridia	Clostridiales	Clostridiales_Incertae_Sedis_XI	Anaerococcus
OTU_912	Bacteria	Fusobacteria	Fusobacteria	Fusobacteriales	Leptotrichiaceae	unclassified_Leptotrichiaceae
OTU_913	Bacteria	Bacteroidetes	Bacteroidia	Bacteroidales	Bacteroidaceae	Bacteroides
OTU_914	Bacteria	Firmicutes	Clostridia	Clostridiales	unclassified_Clostridiales
OTU_915	Bacteria	Proteobacteria	Deltaproteobacteria	Myxococcales	Cystobacteraceae	unclassified_Cystobacteraceae
OTU_916	Bacteria	Actinobacteria	Actinobacteria	Actinomycetales	Nocardiaceae	Williamsia
OTU_917	Bacteria	Cyanobacteria/Chloroplast	Chloroplast	Chloroplast	Chloroplast	Streptophyta
OTU_918	Bacteria	Firmicutes	Clostridia	Clostridiales	Lachnospiraceae	unclassified_Lachnospiraceae
OTU_919	Bacteria	Cyanobacteria/Chloroplast	Chloroplast	Chloroplast	Chloroplast	Chlorophyta
OTU_920	Bacteria	Proteobacteria	Betaproteobacteria	Burkholderiales	Oxalobacteraceae	Collimonas
OTU_921	Bacteria	Firmicutes	Negativicutes	Selenomonadales	unclassified_Selenomonadales
OTU_922	Bacteria	Proteobacteria	Betaproteobacteria	Rhodocyclales	Rhodocyclaceae	Zoogloea
OTU_923	Bacteria	unclassified_Bacteria
OTU_924	Bacteria	Actinobacteria	Actinobacteria	Actinomycetales	Microbacteriaceae	Microbacterium
OTU_925	Bacteria	Firmicutes	Erysipelotrichia	Erysipelotrichales	Erysipelotrichaceae	Solobacterium
OTU_926	Bacteria	Proteobacteria	Alphaproteobacteria	Rhodospirillales	Acetobacteraceae	Acidisphaera
OTU_927	Bacteria	Firmicutes	Clostridia	Clostridiales	Ruminococcaceae	unclassified_Ruminococcaceae
OTU_928	Bacteria	unclassified_Bacteria
OTU_929	Bacteria	Proteobacteria	Gammaproteobacteria	Oceanospirillales	Alcanivoracaceae	Alcanivorax
OTU_930	Bacteria	Proteobacteria	Gammaproteobacteria	Enterobacteriales	Enterobacteriaceae	Escherichia/Shigella
OTU_931	Bacteria	TM7	TM7_genera_incertae_sedis	TM7_genera_incertae_sedis	TM7_genera_incertae_sedis	TM7_genera_incertae_sedis
OTU_932	Bacteria	Proteobacteria	Betaproteobacteria	Burkholderiales	Burkholderiaceae	Ralstonia
OTU_933	Bacteria	Actinobacteria	Actinobacteria	Actinomycetales	Dermabacteraceae	Brachybacterium
OTU_934	Bacteria	unclassified_Bacteria
OTU_935	Bacteria	Firmicutes	Clostridia	Clostridiales	Ruminococcaceae	unclassified_Ruminococcaceae
OTU_936	Bacteria	TM7	TM7_genera_incertae_sedis	TM7_genera_incertae_sedis	TM7_genera_incertae_sedis	TM7_genera_incertae_sedis
OTU_937	Bacteria	Actinobacteria	Actinobacteria	Actinomycetales	unclassified_Actinomycetales
OTU_938	Bacteria	unclassified_Bacteria
OTU_939	Bacteria	Actinobacteria	Actinobacteria	Actinomycetales	Actinomycetaceae	Actinomyces
OTU_940	Bacteria	Actinobacteria	Actinobacteria	Actinomycetales	Nakamurellaceae	unclassified_Nakamurellaceae
OTU_941	Bacteria	Firmicutes	unclassified_Firmicutes
OTU_942	Bacteria	Proteobacteria	Alphaproteobacteria	Rhodospirillales	Acetobacteraceae	Roseomonas
OTU_943	Bacteria	Actinobacteria	Actinobacteria	Actinomycetales	Pseudonocardiaceae	Saccharopolyspora
OTU_944	Bacteria	Actinobacteria	Actinobacteria	Actinomycetales	unclassified_Actinomycetales
OTU_945	Bacteria	Firmicutes	unclassified_Firmicutes
OTU_946	Bacteria	Bacteroidetes	unclassified_Bacteroidetes
OTU_947	Bacteria	TM7	TM7_genera_incertae_sedis	TM7_genera_incertae_sedis	TM7_genera_incertae_sedis	TM7_genera_incertae_sedis
OTU_948	Bacteria	Actinobacteria	Actinobacteria	Actinomycetales	Pseudonocardiaceae	unclassified_Pseudonocardiaceae
OTU_949	Bacteria	unclassified_Bacteria
OTU_950	Bacteria	Bacteroidetes	Bacteroidia	Bacteroidales	unclassified_Bacteroidales
OTU_951	Bacteria	Actinobacteria	Actinobacteria	Actinomycetales	Nocardioidaceae	Marmoricola
OTU_952	Bacteria	Firmicutes	Clostridia	Clostridiales	Lachnospiraceae	unclassified_Lachnospiraceae
OTU_953	Bacteria	Firmicutes	Clostridia	Clostridiales	Lachnospiraceae	unclassified_Lachnospiraceae
OTU_954	Bacteria	Bacteroidetes	Sphingobacteria	Sphingobacteriales	Cytophagaceae	Adhaeribacter
OTU_955	Bacteria	Firmicutes	Clostridia	Clostridiales	Lachnospiraceae	unclassified_Lachnospiraceae
OTU_956	Bacteria	Bacteroidetes	Sphingobacteria	Sphingobacteriales	Chitinophagaceae	unclassified_Chitinophagaceae
OTU_957	Bacteria	Firmicutes	Bacilli	Lactobacillales	Carnobacteriaceae	unclassified_Carnobacteriaceae
OTU_958	Bacteria	Bacteroidetes	Sphingobacteria	Sphingobacteriales	unclassified_Sphingobacteriales
OTU_959	Bacteria	Firmicutes	Bacilli	Bacillales	Bacillales_Incertae_Sedis_XII	Exiguobacterium
OTU_960	Bacteria	Firmicutes	Clostridia	Clostridiales	Clostridiaceae_1	unclassified_Clostridiaceae_1
OTU_961	Bacteria	Bacteroidetes	Flavobacteria	Flavobacteriales	Flavobacteriaceae	Capnocytophaga
OTU_962	Bacteria	Bacteroidetes	Bacteroidia	Bacteroidales	Bacteroidaceae	Bacteroides
OTU_963	Bacteria	unclassified_Bacteria
OTU_964	Bacteria	Deinococcus-Thermus	Deinococci	Thermales	Thermaceae	Thermus
OTU_965	Bacteria	unclassified_Bacteria
OTU_966	Bacteria	Firmicutes	Clostridia	Clostridiales	Ruminococcaceae	unclassified_Ruminococcaceae
OTU_967	Bacteria	Proteobacteria	Alphaproteobacteria	Sphingomonadales	Sphingomonadaceae	unclassified_Sphingomonadaceae
OTU_968	Bacteria	Firmicutes	Bacilli	Bacillales	Planococcaceae	Caryophanon
OTU_969	Bacteria	TM7	TM7_genera_incertae_sedis	TM7_genera_incertae_sedis	TM7_genera_incertae_sedis	TM7_genera_incertae_sedis
OTU_970	Bacteria	TM7	TM7_genera_incertae_sedis	TM7_genera_incertae_sedis	TM7_genera_incertae_sedis	TM7_genera_incertae_sedis
OTU_971	Bacteria	Firmicutes	Clostridia	Clostridiales	Lachnospiraceae	Moryella
OTU_972	Bacteria	unclassified_Bacteria
OTU_973	Bacteria	Bacteroidetes	Bacteroidia	Bacteroidales	Rikenellaceae	Alistipes
OTU_974	Bacteria	unclassified_Bacteria
OTU_975	Bacteria	Proteobacteria	Alphaproteobacteria	Rhizobiales	Methylocystaceae	Pleomorphomonas
OTU_976	Bacteria	Cyanobacteria/Chloroplast	Chloroplast	Chloroplast	Chloroplast	Streptophyta
OTU_977	Bacteria	unclassified_Bacteria
OTU_978	Bacteria	Firmicutes	Clostridia	Clostridiales	Ruminococcaceae	Oscillibacter
OTU_979	Bacteria	unclassified_Bacteria
OTU_980	Bacteria	Actinobacteria	Actinobacteria	Actinomycetales	Pseudonocardiaceae	Pseudonocardia
OTU_981	Bacteria	Actinobacteria	Actinobacteria	Actinomycetales	Dermabacteraceae	Brachybacterium
OTU_982	Bacteria	unclassified_Bacteria
OTU_983	Bacteria	Firmicutes	Bacilli	Lactobacillales	Aerococcaceae	Facklamia
OTU_984	Bacteria	Proteobacteria	Deltaproteobacteria	Myxococcales	unclassified_Myxococcales
OTU_985	Bacteria	unclassified_Bacteria
OTU_986	Bacteria	Actinobacteria	Actinobacteria	Actinomycetales	unclassified_Actinomycetales
OTU_987	Bacteria	Actinobacteria	Actinobacteria	Actinomycetales	Microbacteriaceae	Microbacterium
OTU_988	Bacteria	Proteobacteria	Alphaproteobacteria	Rhizobiales	unclassified_Rhizobiales
OTU_989	Bacteria	Firmicutes	Clostridia	Clostridiales	Lachnospiraceae	unclassified_Lachnospiraceae
OTU_990	Bacteria	Actinobacteria	Actinobacteria	Actinomycetales	Nocardioidaceae	Nocardioides
OTU_991	Bacteria	Proteobacteria	unclassified_Proteobacteria
OTU_992	Bacteria	Firmicutes	Clostridia	Clostridiales	Lachnospiraceae	unclassified_Lachnospiraceae
OTU_993	Bacteria	Firmicutes	Clostridia	Clostridiales	unclassified_Clostridiales
OTU_994	Bacteria	Firmicutes	Bacilli	Bacillales	Planococcaceae	unclassified_Planococcaceae
OTU_995	Bacteria	Proteobacteria	Alphaproteobacteria	Rhodobacterales	Rhodobacteraceae	Rubellimicrobium
OTU_996	Bacteria	Proteobacteria	Betaproteobacteria	Burkholderiales	unclassified_Burkholderiales
OTU_997	Bacteria	Bacteroidetes	unclassified_Bacteroidetes
OTU_998	Bacteria	Proteobacteria	Alphaproteobacteria	Rhodobacterales	Rhodobacteraceae	Palleronia
OTU_999	Bacteria	Firmicutes	Bacilli	Bacillales	Bacillaceae_1	Bacillus
OTU_1000	Bacteria	Actinobacteria	Actinobacteria	Actinomycetales	Propionibacteriaceae	unclassified_Propionibacteriaceae
OTU_1001	Bacteria	Firmicutes	Clostridia	Clostridiales	unclassified_Clostridiales
OTU_1002	Bacteria	TM7	TM7_genera_incertae_sedis	TM7_genera_incertae_sedis	TM7_genera_incertae_sedis	TM7_genera_incertae_sedis
OTU_1003	Bacteria	Proteobacteria	unclassified_Proteobacteria
OTU_1004	Bacteria	Acidobacteria	Acidobacteria_Gp1	Gp1	Gp1	Gp1
OTU_1005	Bacteria	Firmicutes	Bacilli	Lactobacillales	Enterococcaceae	Enterococcus
OTU_1006	Bacteria	Actinobacteria	Actinobacteria	Actinomycetales	unclassified_Actinomycetales
OTU_1007	Bacteria	Bacteroidetes	Bacteroidia	Bacteroidales	Prevotellaceae	Prevotella
OTU_1008	Bacteria	Proteobacteria	Alphaproteobacteria	Rhizobiales	unclassified_Rhizobiales
OTU_1009	Bacteria	Proteobacteria	Betaproteobacteria	Burkholderiales	Oxalobacteraceae	unclassified_Oxalobacteraceae
OTU_1010	Bacteria	Bacteroidetes	Sphingobacteria	Sphingobacteriales	Cytophagaceae	Adhaeribacter
OTU_1011	Bacteria	OD1	OD1_genera_incertae_sedis	OD1_genera_incertae_sedis	OD1_genera_incertae_sedis	OD1_genera_incertae_sedis
OTU_1012	Bacteria	unclassified_Bacteria
OTU_1013	Bacteria	Firmicutes	Clostridia	Clostridiales	Ruminococcaceae	Faecalibacterium
OTU_1014	Bacteria	Actinobacteria	Actinobacteria	Solirubrobacterales	Patulibacteraceae	Patulibacter
OTU_1015	Bacteria	Bacteroidetes	Bacteroidia	Bacteroidales	Porphyromonadaceae	Parabacteroides
OTU_1016	Bacteria	Bacteroidetes	Sphingobacteria	Sphingobacteriales	Sphingobacteriaceae	Pedobacter
OTU_1017	Bacteria	Firmicutes	Bacilli	Bacillales	Bacillaceae_1	Bacillus
OTU_1018	Bacteria	Actinobacteria	Actinobacteria	Actinomycetales	Corynebacteriaceae	Corynebacterium
OTU_1019	Bacteria	Actinobacteria	Actinobacteria	Solirubrobacterales	Solirubrobacteraceae	Solirubrobacter
OTU_1020	Bacteria	Firmicutes	Bacilli	Bacillales	unclassified_Bacillales
OTU_1021	Bacteria	Acidobacteria	Acidobacteria_Gp4	Gp4	Gp4	Gp4
OTU_1022	Bacteria	Actinobacteria	Actinobacteria	Bifidobacteriales	Bifidobacteriaceae	Bifidobacterium
OTU_1023	Bacteria	Firmicutes	Bacilli	Bacillales	Planococcaceae	unclassified_Planococcaceae
OTU_1024	Bacteria	Firmicutes	Bacilli	Bacillales	Bacillales_Incertae_Sedis_XII	Exiguobacterium
OTU_1025	Bacteria	Bacteroidetes	Flavobacteria	Flavobacteriales	Flavobacteriaceae	unclassified_Flavobacteriaceae
OTU_1026	Bacteria	unclassified_Bacteria
OTU_1027	Bacteria	Firmicutes	Clostridia	Clostridiales	Incertae_Sedis_XI	Murdochiella
OTU_1028	Bacteria	unclassified_Bacteria
OTU_1029	Bacteria	Firmicutes	Clostridia	Clostridiales	Lachnospiraceae	unclassified_Lachnospiraceae
OTU_1030	Bacteria	Actinobacteria	Actinobacteria	Actinomycetales	Corynebacteriaceae	Corynebacterium
OTU_1031	Bacteria	Firmicutes	Bacilli	Bacillales	unclassified_Bacillales
OTU_1032	Bacteria	Actinobacteria	Actinobacteria	Actinomycetales	unclassified_Actinomycetales
OTU_1033	Bacteria	Bacteroidetes	Bacteroidia	Bacteroidales	unclassified_Bacteroidales
OTU_1034	Bacteria	Proteobacteria	Betaproteobacteria	Burkholderiales	Alcaligenaceae	Paenalcaligenes
OTU_1035	Bacteria	TM7	TM7_genera_incertae_sedis	TM7_genera_incertae_sedis	TM7_genera_incertae_sedis	TM7_genera_incertae_sedis
OTU_1036	Bacteria	Proteobacteria	Alphaproteobacteria	Rhodobacterales	Rhodobacteraceae	unclassified_Rhodobacteraceae
OTU_1037	Bacteria	Proteobacteria	Alphaproteobacteria	Rhodospirillales	Rhodospirillaceae	unclassified_Rhodospirillaceae
OTU_1038	Bacteria	Firmicutes	Clostridia	Clostridiales	Lachnospiraceae	unclassified_Lachnospiraceae
OTU_1039	Bacteria	Proteobacteria	unclassified_Proteobacteria
OTU_1040	Bacteria	TM7	TM7_genera_incertae_sedis	TM7_genera_incertae_sedis	TM7_genera_incertae_sedis	TM7_genera_incertae_sedis
OTU_1041	Bacteria	Bacteroidetes	Flavobacteria	Flavobacteriales	Flavobacteriaceae	Capnocytophaga
OTU_1042	Bacteria	unclassified_Bacteria
OTU_1043	Bacteria	Proteobacteria	Betaproteobacteria	Burkholderiales	Oxalobacteraceae	Collimonas
OTU_1044	Bacteria	unclassified_Bacteria
OTU_1045	Bacteria	Fusobacteria	Fusobacteria	Fusobacteriales	unclassified_Fusobacteriales
OTU_1046	Bacteria	Bacteroidetes	Sphingobacteria	Sphingobacteriales	unclassified_Sphingobacteriales
OTU_1047	Bacteria	Bacteroidetes	Sphingobacteria	Sphingobacteriales	unclassified_Sphingobacteriales
OTU_1048	Bacteria	unclassified_Bacteria
OTU_1049	Bacteria	Proteobacteria	Gammaproteobacteria	Xanthomonadales	Xanthomonadaceae	Dokdonella
OTU_1050	Bacteria	unclassified_Bacteria
OTU_1051	Bacteria	Actinobacteria	Actinobacteria	Actinomycetales	Nocardioidaceae	Nocardioides
OTU_1052	Bacteria	Bacteroidetes	Sphingobacteria	Sphingobacteriales	Sphingobacteriaceae	Sphingobacterium
OTU_1053	Bacteria	unclassified_Bacteria
OTU_1054	Bacteria	Actinobacteria	Actinobacteria	Actinomycetales	unclassified_Actinomycetales
OTU_1055	Bacteria	Proteobacteria	Deltaproteobacteria	Bdellovibrionales	Bacteriovoracaceae	Bacteriovorax
OTU_1056	Bacteria	Cyanobacteria/Chloroplast	Chloroplast	Chloroplast	Chloroplast	Bacillariophyta
OTU_1057	Bacteria	unclassified_Bacteria
OTU_1058	Bacteria	Actinobacteria	Actinobacteria	Actinomycetales	Nocardioidaceae	Marmoricola
OTU_1059	Bacteria	Firmicutes	Bacilli	Lactobacillales	Lactobacillaceae	Lactobacillus
OTU_1060	Bacteria	Firmicutes	unclassified_Firmicutes
OTU_1061	Bacteria	Firmicutes	Negativicutes	Selenomonadales	Veillonellaceae	Dialister
OTU_1062	Bacteria	Firmicutes	Bacilli	Lactobacillales	Leuconostocaceae	Weissella
OTU_1063	Bacteria	unclassified_Bacteria
OTU_1064	Bacteria	Proteobacteria	Betaproteobacteria	Burkholderiales	Oxalobacteraceae	Janthinobacterium
OTU_1065	Bacteria	Firmicutes	Clostridia	Clostridiales	Lachnospiraceae	unclassified_Lachnospiraceae
OTU_1066	Bacteria	unclassified_Bacteria
OTU_1067	Bacteria	Bacteroidetes	Sphingobacteria	Sphingobacteriales	Cytophagaceae	Hymenobacter
OTU_1068	Bacteria	Proteobacteria	unclassified_Proteobacteria
OTU_1069	Bacteria	Proteobacteria	unclassified_Proteobacteria
OTU_1070	Bacteria	Bacteroidetes	Sphingobacteria	Sphingobacteriales	Chitinophagaceae	Segetibacter
OTU_1071	Bacteria	unclassified_Bacteria
OTU_1072	Bacteria	Proteobacteria	Gammaproteobacteria	Pseudomonadales	Moraxellaceae	Alkanindiges
OTU_1073	Bacteria	Fusobacteria	Fusobacteria	Fusobacteriales	Fusobacteriaceae	Fusobacterium
OTU_1074	Bacteria	unclassified_Bacteria
OTU_1075	Bacteria	unclassified_Bacteria
OTU_1076	Bacteria	unclassified_Bacteria
OTU_1077	Bacteria	Firmicutes	Clostridia	Clostridiales	Lachnospiraceae	Blautia
OTU_1078	Bacteria	unclassified_Bacteria
OTU_1079	Bacteria	unclassified_Bacteria
OTU_1080	Bacteria	Proteobacteria	Gammaproteobacteria	Legionellales	Legionellaceae	Legionella
OTU_1081	Bacteria	Actinobacteria	Actinobacteria	Actinomycetales	Mycobacteriaceae	Mycobacterium
OTU_1082	Bacteria	Firmicutes	Bacilli	Bacillales	Planococcaceae	Sporosarcina
OTU_1083	Bacteria	Actinobacteria	Actinobacteria	Actinomycetales	Propionibacteriaceae	unclassified_Propionibacteriaceae
OTU_1084	Bacteria	Proteobacteria	Alphaproteobacteria	Rhodospirillales	Acetobacteraceae	unclassified_Acetobacteraceae
OTU_1085	Bacteria	Cyanobacteria/Chloroplast	Chloroplast	Chloroplast	Chloroplast	Streptophyta
OTU_1086	Bacteria	Firmicutes	Clostridia	Clostridiales	Lachnospiraceae	Butyrivibrio
OTU_1087	Bacteria	unclassified_Bacteria
OTU_1088	Bacteria	Firmicutes	Bacilli	Bacillales	Paenibacillaceae_1	Paenibacillus
OTU_1089	Bacteria	unclassified_Bacteria
OTU_1090	Bacteria	Firmicutes	Clostridia	Clostridiales	unclassified_Clostridiales
OTU_1091	Bacteria	Actinobacteria	Actinobacteria	Actinomycetales	Actinomycetaceae	Actinomyces
OTU_1092	Bacteria	Firmicutes	Bacilli	Bacillales	Paenibacillaceae_1	Cohnella
OTU_1093	Bacteria	Actinobacteria	Actinobacteria	Actinomycetales	Propionibacteriaceae	unclassified_Propionibacteriaceae
OTU_1094	Bacteria	Actinobacteria	Actinobacteria	Coriobacteriales	Coriobacteriaceae	unclassified_Coriobacteriaceae
OTU_1095	Bacteria	Actinobacteria	Actinobacteria	Actinomycetales	Corynebacteriaceae	Corynebacterium
OTU_1096	Bacteria	TM7	TM7_genera_incertae_sedis	TM7_genera_incertae_sedis	TM7_genera_incertae_sedis	TM7_genera_incertae_sedis
OTU_1097	Bacteria	Actinobacteria	Actinobacteria	Actinomycetales	Micrococcaceae	Micrococcus
OTU_1098	Bacteria	Actinobacteria	Actinobacteria	Actinomycetales	unclassified_Actinomycetales
OTU_1099	Bacteria	Actinobacteria	Actinobacteria	Actinomycetales	Nocardioidaceae	Nocardioides
OTU_1100	Bacteria	Actinobacteria	Actinobacteria	Actinomycetales	Nocardioidaceae	Aeromicrobium
OTU_1101	Bacteria	Proteobacteria	Alphaproteobacteria	Rhodospirillales	unclassified_Rhodospirillales
OTU_1102	Bacteria	Firmicutes	Clostridia	Clostridiales	Lachnospiraceae	unclassified_Lachnospiraceae
OTU_1103	Bacteria	unclassified_Bacteria
OTU_1104	Bacteria	Gemmatimonadetes	Gemmatimonadetes	Gemmatimonadales	Gemmatimonadaceae	Gemmatimonas
OTU_1105	Bacteria	Actinobacteria	Actinobacteria	unclassified_Actinobacteria
OTU_1106	Bacteria	Proteobacteria	Gammaproteobacteria	unclassified_Gammaproteobacteria
OTU_1107	Bacteria	Actinobacteria	Actinobacteria	Actinomycetales	Corynebacteriaceae	Corynebacterium
OTU_1108	Bacteria	Bacteroidetes	Sphingobacteria	Sphingobacteriales	unclassified_Sphingobacteriales
OTU_1109	Bacteria	Bacteroidetes	unclassified_Bacteroidetes
OTU_1110	Bacteria	Actinobacteria	Actinobacteria	Actinomycetales	Nocardioidaceae	Nocardioides
OTU_1111	Bacteria	Proteobacteria	Betaproteobacteria	Methylophilales	Methylophilaceae	Methylotenera
OTU_1112	Bacteria	Proteobacteria	Betaproteobacteria	Burkholderiales	unclassified_Burkholderiales
OTU_1113	Bacteria	unclassified_Bacteria
OTU_1114	Bacteria	Firmicutes	unclassified_Firmicutes
OTU_1115	Bacteria	Proteobacteria	unclassified_Proteobacteria
OTU_1116	Bacteria	Actinobacteria	Actinobacteria	Actinomycetales	Microbacteriaceae	unclassified_Microbacteriaceae
OTU_1117	Bacteria	Actinobacteria	Actinobacteria	Actinomycetales	unclassified_Actinomycetales
OTU_1118	Bacteria	Bacteroidetes	Flavobacteria	Flavobacteriales	unclassified_Flavobacteriales
OTU_1119	Bacteria	Actinobacteria	Actinobacteria	Coriobacteriales	Coriobacteriaceae	Olsenella
OTU_1120	Bacteria	Proteobacteria	Alphaproteobacteria	Rhodobacterales	Rhodobacteraceae	unclassified_Rhodobacteraceae
OTU_1121	Bacteria	Actinobacteria	Actinobacteria	Coriobacteriales	Coriobacteriaceae	unclassified_Coriobacteriaceae
OTU_1122	Bacteria	Bacteroidetes	Sphingobacteria	Sphingobacteriales	Sphingobacteriaceae	Pedobacter
OTU_1123	Bacteria	unclassified_Bacteria
OTU_1124	Bacteria	Firmicutes	Clostridia	Clostridiales	Lachnospiraceae	unclassified_Lachnospiraceae
OTU_1125	Bacteria	unclassified_Bacteria
OTU_1126	Bacteria	Proteobacteria	Alphaproteobacteria	Rhodospirillales	Acetobacteraceae	unclassified_Acetobacteraceae
OTU_1127	Bacteria	Bacteroidetes	Bacteroidia	Bacteroidales	Rikenellaceae	Alistipes
OTU_1128	Bacteria	Firmicutes	Clostridia	Clostridiales	unclassified_Clostridiales
OTU_1129	Bacteria	Proteobacteria	Deltaproteobacteria	Bdellovibrionales	Bdellovibrionaceae	Bdellovibrio
OTU_1130	Bacteria	Firmicutes	Bacilli	Bacillales	Planococcaceae	unclassified_Planococcaceae
OTU_1131	Bacteria	Firmicutes	Clostridia	Clostridiales	Lachnospiraceae	unclassified_Lachnospiraceae
OTU_1132	Bacteria	Bacteroidetes	Bacteroidia	Bacteroidales	Rikenellaceae	Alistipes
OTU_1133	Bacteria	Acidobacteria	Acidobacteria_Gp4	Gp4	Gp4	Gp4
OTU_1134	Bacteria	unclassified_Bacteria
OTU_1135	Bacteria	OD1	OD1_genera_incertae_sedis	OD1_genera_incertae_sedis	OD1_genera_incertae_sedis	OD1_genera_incertae_sedis
OTU_1136	Bacteria	Firmicutes	Bacilli	Lactobacillales	Carnobacteriaceae	Atopostipes
OTU_1137	Bacteria	Proteobacteria	Alphaproteobacteria	Sphingomonadales	Sphingomonadaceae	unclassified_Sphingomonadaceae
OTU_1138	Bacteria	Proteobacteria	Gammaproteobacteria	Pseudomonadales	Moraxellaceae	Alkanindiges
OTU_1139	Bacteria	Firmicutes	Bacilli	Bacillales	Planococcaceae	Planococcus
OTU_1140	Bacteria	Actinobacteria	Actinobacteria	Acidimicrobiales	Acidimicrobiaceae	Ilumatobacter
OTU_1141	Bacteria	Actinobacteria	Actinobacteria	Actinomycetales	Actinomycetaceae	Actinomyces
OTU_1142	Bacteria	Firmicutes	Clostridia	Clostridiales	Ruminococcaceae	Pseudoflavonifractor
OTU_1143	Bacteria	Firmicutes	Clostridia	Clostridiales	Incertae_Sedis_XI	Anaerosphaera
OTU_1144	Bacteria	Firmicutes	Bacilli	Bacillales	Paenibacillaceae_1	Brevibacillus
OTU_1145	Bacteria	Firmicutes	Clostridia	Clostridiales	unclassified_Clostridiales
OTU_1146	Bacteria	Actinobacteria	Actinobacteria	Actinomycetales	Actinomycetaceae	Actinomyces
OTU_1147	Bacteria	Firmicutes	Bacilli	Lactobacillales	Leuconostocaceae	Weissella
OTU_1148	Bacteria	Proteobacteria	unclassified_Proteobacteria
OTU_1149	Bacteria	Bacteroidetes	Flavobacteria	Flavobacteriales	Flavobacteriaceae	Capnocytophaga
OTU_1150	Bacteria	Actinobacteria	Actinobacteria	Actinomycetales	unclassified_Actinomycetales
OTU_1151	Bacteria	Bacteroidetes	Flavobacteria	Flavobacteriales	Flavobacteriaceae	Flavobacterium
OTU_1152	Bacteria	Firmicutes	unclassified_Firmicutes
OTU_1153	Bacteria	unclassified_Bacteria
OTU_1154	Bacteria	Bacteroidetes	Bacteroidia	Bacteroidales	unclassified_Bacteroidales
OTU_1155	Bacteria	Firmicutes	Bacilli	Lactobacillales	Lactobacillaceae	Lactobacillus
OTU_1156	Bacteria	Actinobacteria	Actinobacteria	Actinomycetales	Propionibacteriaceae	unclassified_Propionibacteriaceae
OTU_1157	Bacteria	unclassified_Bacteria
OTU_1158	Bacteria	Firmicutes	Clostridia	Clostridiales	Ruminococcaceae	unclassified_Ruminococcaceae
OTU_1159	Bacteria	Bacteroidetes	Bacteroidia	Bacteroidales	unclassified_Bacteroidales
OTU_1160	Bacteria	Proteobacteria	Betaproteobacteria	Burkholderiales	unclassified_Burkholderiales
OTU_1161	Bacteria	Firmicutes	Bacilli	Bacillales	Thermoactinomycetaceae_1	Thermoactinomyces
OTU_1162	Bacteria	Proteobacteria	Alphaproteobacteria	Rhodobacterales	Rhodobacteraceae	Paracoccus
OTU_1163	Bacteria	Actinobacteria	Actinobacteria	Actinomycetales	Intrasporangiaceae	unclassified_Intrasporangiaceae
OTU_1164	Bacteria	Bacteroidetes	unclassified_Bacteroidetes
OTU_1165	Bacteria	Firmicutes	Clostridia	Clostridiales	Lachnospiraceae	unclassified_Lachnospiraceae
OTU_1166	Bacteria	Bacteroidetes	Sphingobacteria	Sphingobacteriales	Cytophagaceae	Spirosoma
OTU_1167	Bacteria	Firmicutes	Clostridia	Clostridiales	Lachnospiraceae	unclassified_Lachnospiraceae
OTU_1168	Bacteria	unclassified_Bacteria
OTU_1169	Bacteria	unclassified_Bacteria
OTU_1170	Bacteria	Firmicutes	Clostridia	Clostridiales	Ruminococcaceae	unclassified_Ruminococcaceae
OTU_1171	Bacteria	Firmicutes	Clostridia	Clostridiales	Lachnospiraceae	unclassified_Lachnospiraceae
OTU_1172	Bacteria	Proteobacteria	Gammaproteobacteria	Pseudomonadales	Moraxellaceae	Enhydrobacter
OTU_1173	Bacteria	unclassified_Bacteria
OTU_1174	Bacteria	Bacteroidetes	Flavobacteria	Flavobacteriales	Flavobacteriaceae	Chryseobacterium
OTU_1175	Bacteria	TM7	TM7_genera_incertae_sedis	TM7_genera_incertae_sedis	TM7_genera_incertae_sedis	TM7_genera_incertae_sedis
OTU_1176	Bacteria	Proteobacteria	unclassified_Proteobacteria
OTU_1177	Bacteria	Proteobacteria	Alphaproteobacteria	Rickettsiales	Rickettsiaceae	Rickettsia
OTU_1178	Bacteria	unclassified_Bacteria
OTU_1179	Bacteria	Proteobacteria	Alphaproteobacteria	Rhizobiales	Brucellaceae	Ochrobactrum
OTU_1180	Bacteria	Proteobacteria	Alphaproteobacteria	Rhodospirillales	Rhodospirillaceae	Defluviicoccus
OTU_1181	Bacteria	Proteobacteria	Gammaproteobacteria	Xanthomonadales	Sinobacteraceae	Steroidobacter
OTU_1182	Bacteria	Bacteroidetes	Bacteroidia	Bacteroidales	Prevotellaceae	Prevotella
OTU_1183	Bacteria	Bacteroidetes	Bacteroidia	Bacteroidales	Porphyromonadaceae	Parabacteroides
OTU_1184	Bacteria	Actinobacteria	Actinobacteria	Coriobacteriales	Coriobacteriaceae	unclassified_Coriobacteriaceae
OTU_1185	Bacteria	Firmicutes	Clostridia	Clostridiales	Lachnospiraceae	unclassified_Lachnospiraceae
OTU_1186	Bacteria	Firmicutes	Clostridia	Clostridiales	unclassified_Clostridiales
OTU_1187	Bacteria	Bacteroidetes	Sphingobacteria	Sphingobacteriales	Cytophagaceae	Hymenobacter
OTU_1188	Bacteria	Proteobacteria	Alphaproteobacteria	unclassified_Alphaproteobacteria
OTU_1189	Bacteria	Actinobacteria	Actinobacteria	Coriobacteriales	Coriobacteriaceae	unclassified_Coriobacteriaceae
OTU_1190	Bacteria	Firmicutes	Clostridia	Clostridiales	Clostridiales_Incertae_Sedis_XI	Anaerococcus
OTU_1191	Bacteria	Bacteroidetes	Sphingobacteria	Sphingobacteriales	Chitinophagaceae	Segetibacter
OTU_1192	Bacteria	Bacteroidetes	Flavobacteria	Flavobacteriales	Flavobacteriaceae	Chryseobacterium
OTU_1193	Bacteria	Bacteroidetes	Sphingobacteria	Sphingobacteriales	unclassified_Sphingobacteriales
OTU_1194	Bacteria	unclassified_Bacteria
OTU_1195	Bacteria	Actinobacteria	Actinobacteria	Actinomycetales	Actinomycetaceae	Actinomyces
OTU_1196	Bacteria	Firmicutes	Bacilli	Bacillales	Planococcaceae	Planococcus
OTU_1197	Bacteria	Actinobacteria	Actinobacteria	Actinomycetales	Corynebacteriaceae	Corynebacterium
OTU_1198	Bacteria	Bacteroidetes	Sphingobacteria	Sphingobacteriales	unclassified_Sphingobacteriales
OTU_1199	Bacteria	Firmicutes	Bacilli	Bacillales	unclassified_Bacillales
OTU_1200	Bacteria	Bacteroidetes	Sphingobacteria	Sphingobacteriales	unclassified_Sphingobacteriales
OTU_1201	Bacteria	Bacteroidetes	unclassified_Bacteroidetes
OTU_1202	Bacteria	Bacteroidetes	unclassified_Bacteroidetes
OTU_1203	Bacteria	unclassified_Bacteria
OTU_1204	Bacteria	Bacteroidetes	Sphingobacteria	Sphingobacteriales	unclassified_Sphingobacteriales
OTU_1205	Bacteria	Bacteroidetes	Bacteroidia	Bacteroidales	Prevotellaceae	Prevotella
OTU_1206	Bacteria	Bacteroidetes	Bacteroidia	Bacteroidales	Bacteroidaceae	Bacteroides
OTU_1207	Bacteria	Bacteroidetes	Sphingobacteria	Sphingobacteriales	Cytophagaceae	Hymenobacter
OTU_1208	Bacteria	Firmicutes	Clostridia	Clostridiales	Ruminococcaceae	unclassified_Ruminococcaceae
OTU_1209	Bacteria	unclassified_Bacteria
OTU_1210	Bacteria	Firmicutes	Clostridia	Clostridiales	Lachnospiraceae	unclassified_Lachnospiraceae
OTU_1211	Bacteria	unclassified_Bacteria
OTU_1212	Bacteria	Proteobacteria	Gammaproteobacteria	Xanthomonadales	Xanthomonadaceae	Stenotrophomonas
OTU_1213	Bacteria	Firmicutes	Clostridia	Clostridiales	Lachnospiraceae	unclassified_Lachnospiraceae
OTU_1214	Bacteria	TM7	TM7_genera_incertae_sedis	TM7_genera_incertae_sedis	TM7_genera_incertae_sedis	TM7_genera_incertae_sedis
OTU_1215	Bacteria	Firmicutes	Bacilli	Bacillales	Staphylococcaceae	Jeotgalicoccus
OTU_1216	Bacteria	Proteobacteria	Betaproteobacteria	Neisseriales	Neisseriaceae	Neisseria
OTU_1217	Bacteria	Firmicutes	Clostridia	Clostridiales	Lachnospiraceae	unclassified_Lachnospiraceae
OTU_1218	Bacteria	unclassified_Bacteria
OTU_1219	Bacteria	Firmicutes	Bacilli	Lactobacillales	Carnobacteriaceae	Dolosigranulum
OTU_1220	Bacteria	unclassified_Bacteria
OTU_1221	Bacteria	Firmicutes	Clostridia	Clostridiales	Ruminococcaceae	Faecalibacterium
OTU_1222	Bacteria	Firmicutes	Bacilli	Bacillales	Staphylococcaceae	Staphylococcus
OTU_1223	Bacteria	Fusobacteria	Fusobacteria	Fusobacteriales	Fusobacteriaceae	Fusobacterium
OTU_1224	Bacteria	TM7	TM7_genera_incertae_sedis	TM7_genera_incertae_sedis	TM7_genera_incertae_sedis	TM7_genera_incertae_sedis
OTU_1225	Bacteria	unclassified_Bacteria
OTU_1226	Bacteria	Firmicutes	Clostridia	Clostridiales	unclassified_Clostridiales
OTU_1227	Bacteria	Actinobacteria	Actinobacteria	Actinomycetales	Microbacteriaceae	Microbacterium
OTU_1228	Bacteria	Firmicutes	Clostridia	Clostridiales	Ruminococcaceae	unclassified_Ruminococcaceae
OTU_1229	Bacteria	Proteobacteria	Deltaproteobacteria	Myxococcales	Polyangiaceae	unclassified_Polyangiaceae
OTU_1230	Bacteria	Actinobacteria	Actinobacteria	Actinomycetales	Micromonosporaceae	unclassified_Micromonosporaceae
OTU_1231	Bacteria	Actinobacteria	Actinobacteria	Actinomycetales	unclassified_Actinomycetales
OTU_1232	Bacteria	unclassified_Bacteria
OTU_1233	Bacteria	unclassified_Bacteria
OTU_1234	Bacteria	unclassified_Bacteria
OTU_1235	Bacteria	Gemmatimonadetes	Gemmatimonadetes	Gemmatimonadales	Gemmatimonadaceae	Gemmatimonas
OTU_1236	Bacteria	unclassified_Bacteria
OTU_1237	Bacteria	Acidobacteria	Acidobacteria_Gp3	Gp3	Gp3	Gp3
OTU_1238	Bacteria	TM7	TM7_genera_incertae_sedis	TM7_genera_incertae_sedis	TM7_genera_incertae_sedis	TM7_genera_incertae_sedis
OTU_1239	Bacteria	unclassified_Bacteria
OTU_1240	Bacteria	Firmicutes	Clostridia	Clostridiales	Clostridiales_Incertae_Sedis_XI	Anaerococcus
OTU_1241	Bacteria	unclassified_Bacteria
OTU_1242	Bacteria	Deinococcus-Thermus	Deinococci	Deinococcales	Deinococcaceae	unclassified_Deinococcaceae
OTU_1243	Bacteria	unclassified_Bacteria
OTU_1244	Bacteria	unclassified_Bacteria
OTU_1245	Bacteria	Proteobacteria	Gammaproteobacteria	Pasteurellales	Pasteurellaceae	Actinobacillus
OTU_1246	Bacteria	Actinobacteria	Actinobacteria	Actinomycetales	unclassified_Actinomycetales
OTU_1247	Bacteria	Bacteroidetes	Bacteroidia	Bacteroidales	Porphyromonadaceae	Odoribacter
OTU_1248	Bacteria	Firmicutes	Clostridia	Clostridiales	Ruminococcaceae	unclassified_Ruminococcaceae
OTU_1249	Bacteria	Proteobacteria	Betaproteobacteria	unclassified_Betaproteobacteria
OTU_1250	Bacteria	Actinobacteria	Actinobacteria	Coriobacteriales	Coriobacteriaceae	Collinsella
OTU_1251	Bacteria	Actinobacteria	Actinobacteria	Actinomycetales	Corynebacteriaceae	Corynebacterium
OTU_1252	Bacteria	Actinobacteria	Actinobacteria	Actinomycetales	unclassified_Actinomycetales
OTU_1253	Bacteria	Proteobacteria	unclassified_Proteobacteria
OTU_1254	Bacteria	Firmicutes	Clostridia	Clostridiales	Eubacteriaceae	Anaerofustis
OTU_1255	Bacteria	Actinobacteria	Actinobacteria	Actinomycetales	unclassified_Actinomycetales
OTU_1256	Bacteria	Actinobacteria	Actinobacteria	Actinomycetales	Corynebacteriaceae	Corynebacterium
OTU_1257	Bacteria	Firmicutes	Clostridia	Clostridiales	Ruminococcaceae	Oscillibacter
OTU_1258	Bacteria	Firmicutes	Bacilli	Bacillales	Bacillaceae_1	Bacillus
OTU_1259	Bacteria	Armatimonadetes	Armatimonadia	Armatimonadales	Armatimonadaceae	Armatimonas/Armatimonadetes_gp1
OTU_1260	Bacteria	Proteobacteria	Betaproteobacteria	Burkholderiales	Burkholderiaceae	Burkholderia
OTU_1261	Bacteria	Actinobacteria	Actinobacteria	Actinomycetales	unclassified_Actinomycetales
OTU_1262	Bacteria	Bacteroidetes	Flavobacteria	Flavobacteriales	Flavobacteriaceae	unclassified_Flavobacteriaceae
OTU_1263	Bacteria	Actinobacteria	Actinobacteria	Actinomycetales	Actinomycetaceae	Actinomyces
OTU_1264	Bacteria	Bacteroidetes	Flavobacteria	Flavobacteriales	unclassified_Flavobacteriales
OTU_1265	Bacteria	Actinobacteria	Actinobacteria	Actinomycetales	Nocardioidaceae	Nocardioides
OTU_1266	Bacteria	Proteobacteria	unclassified_Proteobacteria
OTU_1267	Bacteria	Bacteroidetes	Sphingobacteria	Sphingobacteriales	Sphingobacteriaceae	Mucilaginibacter
OTU_1268	Bacteria	Actinobacteria	Actinobacteria	Actinomycetales	Nocardioidaceae	Nocardioides
OTU_1269	Bacteria	Actinobacteria	Actinobacteria	Actinomycetales	Nocardioidaceae	Nocardioides
OTU_1270	Bacteria	Actinobacteria	Actinobacteria	Actinomycetales	Pseudonocardiaceae	Actinomycetospora
OTU_1271	Bacteria	Actinobacteria	Actinobacteria	Actinomycetales	Intrasporangiaceae	unclassified_Intrasporangiaceae
OTU_1272	Bacteria	Bacteroidetes	Sphingobacteria	Sphingobacteriales	Cytophagaceae	Spirosoma
OTU_1273	Bacteria	Bacteroidetes	Sphingobacteria	Sphingobacteriales	Sphingobacteriaceae	Pedobacter
OTU_1274	Bacteria	Actinobacteria	Actinobacteria	Actinomycetales	Micromonosporaceae	Actinoplanes
OTU_1275	Bacteria	Actinobacteria	Actinobacteria	Actinomycetales	Cellulomonadaceae	Cellulomonas
OTU_1276	Bacteria	unclassified_Bacteria
OTU_1277	Bacteria	Actinobacteria	Actinobacteria	Actinomycetales	Beutenbergiaceae	unclassified_Beutenbergiaceae
OTU_1278	Bacteria	Firmicutes	Bacilli	Bacillales	Paenibacillaceae_1	Paenibacillus
OTU_1279	Bacteria	Bacteroidetes	unclassified_Bacteroidetes
OTU_1280	Bacteria	unclassified_Bacteria
OTU_1281	Bacteria	Proteobacteria	Deltaproteobacteria	Myxococcales	Polyangiaceae	unclassified_Polyangiaceae
OTU_1282	Bacteria	Firmicutes	Bacilli	Bacillales	Staphylococcaceae	Jeotgalicoccus
OTU_1283	Bacteria	Proteobacteria	Betaproteobacteria	Burkholderiales	unclassified_Burkholderiales
OTU_1284	Bacteria	Deinococcus-Thermus	Deinococci	Deinococcales	Deinococcaceae	Deinococcus
OTU_1285	Bacteria	Deinococcus-Thermus	Deinococci	Deinococcales	Deinococcaceae	Deinococcus
OTU_1286	Bacteria	unclassified_Bacteria
OTU_1287	Bacteria	unclassified_Bacteria
OTU_1288	Bacteria	Verrucomicrobia	Verrucomicrobiae	Verrucomicrobiales	Verrucomicrobiaceae	Akkermansia
OTU_1289	Bacteria	Firmicutes	unclassified_Firmicutes
OTU_1290	Bacteria	Actinobacteria	Actinobacteria	Acidimicrobiales	unclassified_Acidimicrobiales
OTU_1291	Bacteria	Firmicutes	Clostridia	Clostridiales	Ruminococcaceae	Butyricicoccus
OTU_1292	Bacteria	Firmicutes	Clostridia	Clostridiales	unclassified_Clostridiales
OTU_1293	Bacteria	Firmicutes	Clostridia	Clostridiales	Lachnospiraceae	Oribacterium
OTU_1294	Bacteria	Firmicutes	Negativicutes	Selenomonadales	Veillonellaceae	Anaerospora
OTU_1295	Bacteria	TM7	TM7_genera_incertae_sedis	TM7_genera_incertae_sedis	TM7_genera_incertae_sedis	TM7_genera_incertae_sedis
OTU_1296	Bacteria	Proteobacteria	unclassified_Proteobacteria
OTU_1297	Bacteria	Actinobacteria	Actinobacteria	Actinomycetales	Corynebacteriaceae	Corynebacterium
OTU_1298	Bacteria	unclassified_Bacteria
OTU_1299	Bacteria	Firmicutes	Clostridia	Clostridiales	Lachnospiraceae	unclassified_Lachnospiraceae
OTU_1300	Bacteria	Firmicutes	Bacilli	Bacillales	Bacillales_Incertae_Sedis_XII	Exiguobacterium
OTU_1301	Bacteria	Bacteroidetes	Flavobacteria	Flavobacteriales	Flavobacteriaceae	Flavobacterium
OTU_1302	Bacteria	Bacteroidetes	unclassified_Bacteroidetes
OTU_1303	Bacteria	Acidobacteria	Acidobacteria_Gp6	Gp6	Gp6	Gp6
OTU_1304	Bacteria	unclassified_Bacteria
OTU_1305	Bacteria	unclassified_Bacteria
OTU_1306	Bacteria	Cyanobacteria/Chloroplast	Cyanobacteria	Family_II	Family_II	GpIIa
OTU_1307	Bacteria	Firmicutes	Clostridia	Clostridiales	Lachnospiraceae	unclassified_Lachnospiraceae
OTU_1308	Bacteria	Firmicutes	Clostridia	Clostridiales	Lachnospiraceae	Lachnospiracea_incertae_sedis
OTU_1309	Bacteria	Firmicutes	Bacilli	Lactobacillales	Lactobacillaceae	Lactobacillus
OTU_1310	Bacteria	Firmicutes	Bacilli	Bacillales	Planococcaceae	Planomicrobium
OTU_1311	Bacteria	unclassified_Bacteria
OTU_1312	Bacteria	Acidobacteria	Acidobacteria_Gp4	Gp4	Gp4	Gp4
OTU_1313	Bacteria	unclassified_Bacteria
OTU_1314	Bacteria	Proteobacteria	unclassified_Proteobacteria
OTU_1315	Bacteria	Proteobacteria	Alphaproteobacteria	Rhizobiales	unclassified_Rhizobiales
OTU_1316	Bacteria	Actinobacteria	Actinobacteria	Actinomycetales	Nocardiaceae	Rhodococcus
OTU_1317	Bacteria	Actinobacteria	Actinobacteria	Actinomycetales	Nocardioidaceae	Nocardioides
OTU_1318	Bacteria	Firmicutes	Clostridia	Clostridiales	unclassified_Clostridiales
OTU_1319	Bacteria	TM7	TM7_genera_incertae_sedis	TM7_genera_incertae_sedis	TM7_genera_incertae_sedis	TM7_genera_incertae_sedis
OTU_1320	Bacteria	Proteobacteria	Gammaproteobacteria	Legionellales	Legionellaceae	Legionella
OTU_1321	Bacteria	Proteobacteria	Alphaproteobacteria	Sphingomonadales	Sphingomonadaceae	Sphingomonas
OTU_1322	Bacteria	unclassified_Bacteria
OTU_1323	Bacteria	Firmicutes	Clostridia	Clostridiales	Lachnospiraceae	unclassified_Lachnospiraceae
OTU_1324	Bacteria	Firmicutes	Clostridia	Clostridiales	unclassified_Clostridiales
OTU_1325	Bacteria	Firmicutes	Clostridia	Clostridiales	Lachnospiraceae	unclassified_Lachnospiraceae
OTU_1326	Bacteria	Proteobacteria	Gammaproteobacteria	Pseudomonadales	Pseudomonadaceae	Pseudomonas
OTU_1327	Bacteria	Actinobacteria	Actinobacteria	Bifidobacteriales	Bifidobacteriaceae	Bifidobacterium
OTU_1328	Bacteria	Firmicutes	Clostridia	Clostridiales	Lachnospiraceae	unclassified_Lachnospiraceae
OTU_1329	Bacteria	Firmicutes	Clostridia	Clostridiales	Lachnospiraceae	unclassified_Lachnospiraceae
OTU_1330	Bacteria	Actinobacteria	Actinobacteria	Actinomycetales	Microbacteriaceae	unclassified_Microbacteriaceae
OTU_1331	Bacteria	unclassified_Bacteria
OTU_1332	Bacteria	Proteobacteria	Alphaproteobacteria	Rhizobiales	unclassified_Rhizobiales
OTU_1333	Bacteria	Proteobacteria	Betaproteobacteria	Burkholderiales	Comamonadaceae	Comamonas
OTU_1334	Bacteria	Proteobacteria	Betaproteobacteria	Burkholderiales	Burkholderiales_incertae_sedis	Sphaerotilus
OTU_1335	Bacteria	Actinobacteria	Actinobacteria	Actinomycetales	unclassified_Actinomycetales
OTU_1336	Bacteria	Actinobacteria	Actinobacteria	Actinomycetales	Actinomycetaceae	Actinomyces
OTU_1337	Bacteria	Actinobacteria	Actinobacteria	Actinomycetales	Microbacteriaceae	Frondihabitans
OTU_1338	Bacteria	Actinobacteria	Actinobacteria	Actinomycetales	Propionibacteriaceae	Micropruina
OTU_1339	Bacteria	Firmicutes	Clostridia	Clostridiales	Ruminococcaceae	Oscillibacter
OTU_1340	Bacteria	Bacteroidetes	Sphingobacteria	Sphingobacteriales	unclassified_Sphingobacteriales
OTU_1341	Bacteria	Firmicutes	Clostridia	Clostridiales	Clostridiaceae_1	Clostridium_sensu_stricto
OTU_1342	Bacteria	Proteobacteria	Gammaproteobacteria	Pseudomonadales	Moraxellaceae	Acinetobacter
OTU_1343	Bacteria	Actinobacteria	Actinobacteria	Actinomycetales	Propionibacteriaceae	Friedmanniella
OTU_1344	Bacteria	Proteobacteria	Alphaproteobacteria	unclassified_Alphaproteobacteria
OTU_1345	Bacteria	Proteobacteria	Alphaproteobacteria	unclassified_Alphaproteobacteria
OTU_1346	Bacteria	Proteobacteria	unclassified_Proteobacteria
OTU_1347	Bacteria	unclassified_Bacteria
OTU_1348	Bacteria	Bacteroidetes	Bacteroidia	Bacteroidales	unclassified_Bacteroidales
OTU_1349	Bacteria	unclassified_Bacteria
OTU_1350	Bacteria	Bacteroidetes	Flavobacteria	Flavobacteriales	Flavobacteriaceae	Chryseobacterium
OTU_1351	Bacteria	Bacteroidetes	Flavobacteria	Flavobacteriales	Flavobacteriaceae	Flavobacterium
OTU_1352	Bacteria	Bacteroidetes	unclassified_Bacteroidetes
OTU_1353	Bacteria	Firmicutes	Bacilli	Bacillales	Bacillaceae_1	Bacillus
OTU_1354	Bacteria	unclassified_Bacteria
OTU_1355	Bacteria	Bacteroidetes	Bacteroidia	Bacteroidales	Prevotellaceae	Prevotella
OTU_1356	Bacteria	Bacteroidetes	Bacteroidia	Bacteroidales	Prevotellaceae	unclassified_Prevotellaceae
OTU_1357	Bacteria	Bacteroidetes	Sphingobacteria	Sphingobacteriales	Cytophagaceae	Hymenobacter
OTU_1358	Bacteria	Bacteroidetes	Flavobacteria	Flavobacteriales	Flavobacteriaceae	Empedobacter
OTU_1359	Bacteria	Bacteroidetes	Flavobacteria	Flavobacteriales	Flavobacteriaceae	unclassified_Flavobacteriaceae
OTU_1360	Bacteria	Bacteroidetes	Flavobacteria	Flavobacteriales	unclassified_Flavobacteriales
OTU_1361	Bacteria	unclassified_Bacteria
OTU_1362	Bacteria	Proteobacteria	Alphaproteobacteria	Rhodospirillales	Acetobacteraceae	unclassified_Acetobacteraceae
OTU_1363	Bacteria	Proteobacteria	unclassified_Proteobacteria
OTU_1364	Bacteria	unclassified_Bacteria
OTU_1365	Bacteria	Actinobacteria	Actinobacteria	Acidimicrobiales	unclassified_Acidimicrobiales
OTU_1366	Bacteria	Acidobacteria	Acidobacteria_Gp6	Gp6	Gp6	Gp6
OTU_1367	Bacteria	Firmicutes	Clostridia	Clostridiales	Clostridiales_Incertae_Sedis_XI	Gallicola
OTU_1368	Bacteria	Acidobacteria	Acidobacteria_Gp6	Gp6	Gp6	Gp6
OTU_1369	Bacteria	Proteobacteria	Alphaproteobacteria	unclassified_Alphaproteobacteria
OTU_1370	Bacteria	Proteobacteria	Alphaproteobacteria	unclassified_Alphaproteobacteria
OTU_1371	Bacteria	Proteobacteria	unclassified_Proteobacteria
OTU_1372	Bacteria	Firmicutes	Clostridia	Clostridiales	Lachnospiraceae	unclassified_Lachnospiraceae
OTU_1373	Bacteria	Proteobacteria	Alphaproteobacteria	Rhodobacterales	Rhodobacteraceae	unclassified_Rhodobacteraceae
OTU_1374	Bacteria	Firmicutes	Clostridia	Clostridiales	unclassified_Clostridiales
OTU_1375	Bacteria	unclassified_Bacteria
OTU_1376	Bacteria	unclassified_Bacteria
OTU_1377	Bacteria	Proteobacteria	Alphaproteobacteria	unclassified_Alphaproteobacteria
OTU_1378	Bacteria	Proteobacteria	Gammaproteobacteria	Xanthomonadales	Xanthomonadaceae	Pseudoxanthomonas
OTU_1379	Bacteria	unclassified_Bacteria
OTU_1380	Bacteria	unclassified_Bacteria
OTU_1381	Bacteria	unclassified_Bacteria
OTU_1382	Bacteria	Proteobacteria	Alphaproteobacteria	Rhizobiales	unclassified_Rhizobiales
OTU_1383	Bacteria	Proteobacteria	Alphaproteobacteria	Rhodospirillales	Rhodospirillaceae	Caenispirillum
OTU_1384	Bacteria	Proteobacteria	Alphaproteobacteria	unclassified_Alphaproteobacteria
OTU_1385	Bacteria	Proteobacteria	Gammaproteobacteria	Pasteurellales	Pasteurellaceae	Haemophilus
OTU_1386	Bacteria	Proteobacteria	Deltaproteobacteria	Bdellovibrionales	Bdellovibrionaceae	Bdellovibrio
OTU_1387	Bacteria	Firmicutes	Clostridia	Clostridiales	Clostridiaceae_1	Clostridium_sensu_stricto
OTU_1388	Bacteria	Actinobacteria	Actinobacteria	unclassified_Actinobacteria
OTU_1389	Bacteria	Actinobacteria	Actinobacteria	Acidimicrobiales	unclassified_Acidimicrobiales
OTU_1390	Bacteria	unclassified_Bacteria
OTU_1391	Bacteria	Actinobacteria	Actinobacteria	Actinomycetales	Actinomycetaceae	Actinomyces
OTU_1392	Bacteria	Proteobacteria	Epsilonproteobacteria	Campylobacterales	Campylobacteraceae	Campylobacter
OTU_1393	Bacteria	Proteobacteria	Alphaproteobacteria	Rhodospirillales	Acetobacteraceae	unclassified_Acetobacteraceae
OTU_1394	Bacteria	Firmicutes	Bacilli	Bacillales	Paenibacillaceae_1	Paenibacillus
OTU_1395	Bacteria	Firmicutes	Bacilli	Bacillales	Bacillaceae_1	Geobacillus
OTU_1396	Bacteria	Firmicutes	Bacilli	Bacillales	Bacillaceae_1	Geobacillus
OTU_1397	Bacteria	unclassified_Bacteria
OTU_1398	Bacteria	Firmicutes	Bacilli	Bacillales	Bacillaceae_1	Bacillus
OTU_1399	Bacteria	Proteobacteria	unclassified_Proteobacteria
OTU_1400	Bacteria	Proteobacteria	Alphaproteobacteria	Rhodobacterales	Rhodobacteraceae	Rubellimicrobium
OTU_1401	Bacteria	Firmicutes	Bacilli	unclassified_Bacilli
OTU_1402	Bacteria	Bacteroidetes	Sphingobacteria	Sphingobacteriales	Chitinophagaceae	unclassified_Chitinophagaceae
OTU_1403	Bacteria	unclassified_Bacteria
OTU_1404	Bacteria	unclassified_Bacteria
OTU_1405	Bacteria	Acidobacteria	Acidobacteria_Gp6	Gp6	Gp6	Gp6
OTU_1406	Bacteria	Bacteroidetes	Bacteroidia	Bacteroidales	Rikenellaceae	Alistipes
OTU_1407	Bacteria	Bacteroidetes	Bacteroidia	Bacteroidales	Rikenellaceae	Alistipes
OTU_1408	Bacteria	Bacteroidetes	Flavobacteria	Flavobacteriales	Flavobacteriaceae	Capnocytophaga
OTU_1409	Bacteria	Bacteroidetes	Flavobacteria	Flavobacteriales	Flavobacteriaceae	Capnocytophaga
OTU_1410	Bacteria	Bacteroidetes	Sphingobacteria	Sphingobacteriales	Cytophagaceae	Hymenobacter
OTU_1411	Bacteria	Bacteroidetes	Sphingobacteria	Sphingobacteriales	Cytophagaceae	Spirosoma
OTU_1412	Bacteria	Bacteroidetes	Flavobacteria	Flavobacteriales	Flavobacteriaceae	Flavobacterium
OTU_1413	Bacteria	Bacteroidetes	Flavobacteria	Flavobacteriales	Flavobacteriaceae	unclassified_Flavobacteriaceae
OTU_1414	Bacteria	Bacteroidetes	unclassified_Bacteroidetes
OTU_1415	Bacteria	Bacteroidetes	Sphingobacteria	Sphingobacteriales	Cytophagaceae	Hymenobacter
OTU_1416	Bacteria	Proteobacteria	unclassified_Proteobacteria
OTU_1417	Bacteria	Proteobacteria	Alphaproteobacteria	Rhodobacterales	Rhodobacteraceae	Rubellimicrobium
OTU_1418	Bacteria	Firmicutes	Clostridia	Clostridiales	unclassified_Clostridiales
OTU_1419	Bacteria	Proteobacteria	Betaproteobacteria	Burkholderiales	Sutterellaceae	Parasutterella
OTU_1420	Bacteria	Firmicutes	Clostridia	Clostridiales	Lachnospiraceae	unclassified_Lachnospiraceae
OTU_1421	Bacteria	Firmicutes	Clostridia	Clostridiales	Lachnospiraceae	Clostridium_XlVa
OTU_1422	Bacteria	Proteobacteria	Deltaproteobacteria	unclassified_Deltaproteobacteria
OTU_1423	Bacteria	unclassified_Bacteria
OTU_1424	Bacteria	Firmicutes	Clostridia	Clostridiales	unclassified_Clostridiales
OTU_1425	Bacteria	Proteobacteria	Betaproteobacteria	Burkholderiales	Comamonadaceae	Limnohabitans
OTU_1426	Bacteria	Proteobacteria	Alphaproteobacteria	Rhodospirillales	Acetobacteraceae	unclassified_Acetobacteraceae
OTU_1427	Bacteria	Cyanobacteria/Chloroplast	Chloroplast	Chloroplast	Chloroplast	Chlorophyta
OTU_1428	Bacteria	unclassified_Bacteria
OTU_1429	Bacteria	TM7	TM7_genera_incertae_sedis	TM7_genera_incertae_sedis	TM7_genera_incertae_sedis	TM7_genera_incertae_sedis
OTU_1430	Bacteria	Bacteroidetes	Bacteroidia	Bacteroidales	Prevotellaceae	Prevotella
OTU_1431	Bacteria	Bacteroidetes	Bacteroidia	Bacteroidales	Prevotellaceae	unclassified_Prevotellaceae
OTU_1432	Bacteria	Bacteroidetes	Bacteroidia	Bacteroidales	Bacteroidaceae	Bacteroides
OTU_1433	Bacteria	Proteobacteria	Alphaproteobacteria	Sphingomonadales	Sphingomonadaceae	unclassified_Sphingomonadaceae
OTU_1434	Bacteria	Bacteroidetes	Flavobacteria	Flavobacteriales	Flavobacteriaceae	Chryseobacterium
OTU_1435	Bacteria	Proteobacteria	Betaproteobacteria	Burkholderiales	Comamonadaceae	unclassified_Comamonadaceae
OTU_1436	Bacteria	Bacteroidetes	Sphingobacteria	Sphingobacteriales	unclassified_Sphingobacteriales
OTU_1437	Bacteria	Actinobacteria	Actinobacteria	Actinomycetales	Microbacteriaceae	Microbacterium
OTU_1438	Bacteria	Proteobacteria	unclassified_Proteobacteria
OTU_1439	Bacteria	Actinobacteria	Actinobacteria	Actinomycetales	Nakamurellaceae	Nakamurella
OTU_1440	Bacteria	Actinobacteria	Actinobacteria	Actinomycetales	unclassified_Actinomycetales
OTU_1441	Bacteria	Firmicutes	Clostridia	Clostridiales	Lachnospiraceae	unclassified_Lachnospiraceae
OTU_1442	Bacteria	Firmicutes	Clostridia	Clostridiales	Ruminococcaceae	unclassified_Ruminococcaceae
OTU_1443	Bacteria	Firmicutes	Clostridia	Clostridiales	Ruminococcaceae	Oscillibacter
OTU_1444	Bacteria	Actinobacteria	Actinobacteria	Actinomycetales	Mycobacteriaceae	Mycobacterium
OTU_1445	Bacteria	Actinobacteria	Actinobacteria	Actinomycetales	unclassified_Actinomycetales
OTU_1446	Bacteria	Actinobacteria	Actinobacteria	Actinomycetales	Propionibacteriaceae	unclassified_Propionibacteriaceae
OTU_1447	Bacteria	unclassified_Bacteria
OTU_1448	Bacteria	Actinobacteria	Actinobacteria	Acidimicrobiales	Acidimicrobiaceae	Ilumatobacter
OTU_1449	Bacteria	Proteobacteria	Gammaproteobacteria	Enterobacteriales	Enterobacteriaceae	Tatumella
OTU_1450	Bacteria	unclassified_Bacteria
OTU_1451	Bacteria	unclassified_Bacteria
OTU_1452	Bacteria	Proteobacteria	Alphaproteobacteria	Rhizobiales	Methylobacteriaceae	Methylobacterium
OTU_1453	Bacteria	Actinobacteria	Actinobacteria	Bifidobacteriales	Bifidobacteriaceae	Gardnerella
OTU_1454	Bacteria	Proteobacteria	Gammaproteobacteria	unclassified_Gammaproteobacteria
OTU_1455	Bacteria	Actinobacteria	Actinobacteria	Actinomycetales	unclassified_Actinomycetales
OTU_1456	Bacteria	Actinobacteria	Actinobacteria	Actinomycetales	Cryptosporangiaceae	Cryptosporangium
OTU_1457	Bacteria	Planctomycetes	Planctomycetacia	Planctomycetales	Planctomycetaceae	unclassified_Planctomycetaceae
OTU_1458	Bacteria	unclassified_Bacteria
OTU_1459	Bacteria	TM7	TM7_genera_incertae_sedis	TM7_genera_incertae_sedis	TM7_genera_incertae_sedis	TM7_genera_incertae_sedis
OTU_1460	Bacteria	TM7	TM7_genera_incertae_sedis	TM7_genera_incertae_sedis	TM7_genera_incertae_sedis	TM7_genera_incertae_sedis
OTU_1461	Bacteria	Firmicutes	Clostridia	Clostridiales	Lachnospiraceae	unclassified_Lachnospiraceae
OTU_1462	Bacteria	Firmicutes	Clostridia	Clostridiales	unclassified_Clostridiales
OTU_1463	Bacteria	Cyanobacteria/Chloroplast	Cyanobacteria	unclassified_Cyanobacteria
OTU_1464	Bacteria	unclassified_Bacteria
OTU_1465	Bacteria	Proteobacteria	Gammaproteobacteria	Aeromonadales	Aeromonadaceae	unclassified_Aeromonadaceae
OTU_1466	Bacteria	Firmicutes	Clostridia	Clostridiales	Ruminococcaceae	Anaerotruncus
OTU_1467	Bacteria	Firmicutes	Clostridia	Clostridiales	Ruminococcaceae	Ethanoligenens
OTU_1468	Bacteria	Proteobacteria	Gammaproteobacteria	unclassified_Gammaproteobacteria
OTU_1469	Bacteria	Firmicutes	Clostridia	Clostridiales	Ruminococcaceae	unclassified_Ruminococcaceae
OTU_1470	Bacteria	unclassified_Bacteria
OTU_1471	Bacteria	unclassified_Bacteria
OTU_1472	Bacteria	unclassified_Bacteria
OTU_1473	Bacteria	unclassified_Bacteria
OTU_1474	Bacteria	Proteobacteria	unclassified_Proteobacteria
OTU_1475	Bacteria	Proteobacteria	Gammaproteobacteria	Xanthomonadales	Xanthomonadaceae	Dokdonella
OTU_1476	Bacteria	Proteobacteria	Gammaproteobacteria	Xanthomonadales	Xanthomonadaceae	Dokdonella
OTU_1477	Bacteria	Firmicutes	Clostridia	Clostridiales	Lachnospiraceae	unclassified_Lachnospiraceae
OTU_1478	Bacteria	Firmicutes	Clostridia	Clostridiales	Lachnospiraceae	unclassified_Lachnospiraceae
OTU_1479	Bacteria	Firmicutes	Clostridia	Clostridiales	Lachnospiraceae	Butyrivibrio
OTU_1480	Bacteria	Firmicutes	unclassified_Firmicutes
OTU_1481	Bacteria	Firmicutes	Clostridia	Clostridiales	Peptostreptococcaceae	Clostridium_XI
OTU_1482	Bacteria	Firmicutes	Bacilli	Bacillales	Planococcaceae	unclassified_Planococcaceae
OTU_1483	Bacteria	Proteobacteria	Deltaproteobacteria	Bdellovibrionales	Bdellovibrionaceae	Bdellovibrio
OTU_1484	Bacteria	unclassified_Bacteria
OTU_1485	Bacteria	Actinobacteria	Actinobacteria	Actinomycetales	Microbacteriaceae	Microbacterium
OTU_1486	Bacteria	Firmicutes	Clostridia	Clostridiales	Ruminococcaceae	Fastidiosipila
OTU_1487	Bacteria	Actinobacteria	Actinobacteria	Solirubrobacterales	unclassified_Solirubrobacterales
OTU_1488	Bacteria	unclassified_Bacteria
OTU_1489	Bacteria	unclassified_Bacteria
OTU_1490	Bacteria	Firmicutes	Clostridia	Clostridiales	Clostridiaceae_1	Anaerobacter
OTU_1491	Bacteria	Firmicutes	Clostridia	Clostridiales	Clostridiales_Incertae_Sedis_XI	Anaerococcus
OTU_1492	Bacteria	Proteobacteria	Gammaproteobacteria	Xanthomonadales	Xanthomonadaceae	Thermomonas
OTU_1493	Bacteria	unclassified_Bacteria
OTU_1494	Bacteria	Actinobacteria	Actinobacteria	Actinomycetales	Propionibacteriaceae	Microlunatus
OTU_1495	Bacteria	Proteobacteria	Gammaproteobacteria	Pseudomonadales	Moraxellaceae	Acinetobacter
OTU_1496	Bacteria	unclassified_Bacteria
OTU_1497	Bacteria	TM7	TM7_genera_incertae_sedis	TM7_genera_incertae_sedis	TM7_genera_incertae_sedis	TM7_genera_incertae_sedis
OTU_1498	Bacteria	TM7	TM7_genera_incertae_sedis	TM7_genera_incertae_sedis	TM7_genera_incertae_sedis	TM7_genera_incertae_sedis
OTU_1499	Bacteria	Proteobacteria	unclassified_Proteobacteria
OTU_1500	Bacteria	TM7	TM7_genera_incertae_sedis	TM7_genera_incertae_sedis	TM7_genera_incertae_sedis	TM7_genera_incertae_sedis
OTU_1501
OTU_1502	Bacteria	unclassified_Bacteria
OTU_1503	Bacteria	TM7	TM7_genera_incertae_sedis	TM7_genera_incertae_sedis	TM7_genera_incertae_sedis	TM7_genera_incertae_sedis
OTU_1504	Bacteria	unclassified_Bacteria
OTU_1505	Bacteria	Proteobacteria	Alphaproteobacteria	unclassified_Alphaproteobacteria
OTU_1506	Bacteria	Acidobacteria	Acidobacteria_Gp4	Gp4	Gp4	Gp4
OTU_1507	Bacteria	Proteobacteria	Betaproteobacteria	Burkholderiales	Oxalobacteraceae	Undibacterium
OTU_1508	Bacteria	unclassified_Bacteria
OTU_1509	Bacteria	Firmicutes	Clostridia	Clostridiales	unclassified_Clostridiales
OTU_1510	Bacteria	Proteobacteria	Gammaproteobacteria	Pasteurellales	Pasteurellaceae	unclassified_Pasteurellaceae
OTU_1511	Bacteria	Actinobacteria	Actinobacteria	Solirubrobacterales	Solirubrobacteraceae	Solirubrobacter
OTU_1512	Bacteria	Actinobacteria	Actinobacteria	Solirubrobacterales	unclassified_Solirubrobacterales
OTU_1513	Bacteria	unclassified_Bacteria
OTU_1514	Bacteria	Actinobacteria	Actinobacteria	unclassified_Actinobacteria
OTU_1515	Bacteria	Proteobacteria	Alphaproteobacteria	Rhodospirillales	Acetobacteraceae	Acetobacter
OTU_1516	Bacteria	Bacteroidetes	unclassified_Bacteroidetes
OTU_1517	Bacteria	Bacteroidetes	Sphingobacteria	Sphingobacteriales	Sphingobacteriaceae	Sphingobacterium
OTU_1518	Bacteria	Bacteroidetes	Sphingobacteria	Sphingobacteriales	Cytophagaceae	Hymenobacter
OTU_1519	Bacteria	Bacteroidetes	Bacteroidia	Bacteroidales	Porphyromonadaceae	unclassified_Porphyromonadaceae
OTU_1520	Bacteria	Actinobacteria	Actinobacteria	Actinomycetales	Propionibacteriaceae	Propionibacterium
OTU_1521	Bacteria	Proteobacteria	Betaproteobacteria	Neisseriales	Neisseriaceae	Kingella
OTU_1522	Bacteria	Proteobacteria	Betaproteobacteria	unclassified_Betaproteobacteria
OTU_1523	Bacteria	Actinobacteria	Actinobacteria	Actinomycetales	Intrasporangiaceae	Ornithinibacter
OTU_1524	Bacteria	Actinobacteria	Actinobacteria	Actinomycetales	unclassified_Actinomycetales
OTU_1525	Bacteria	Actinobacteria	Actinobacteria	Actinomycetales	Nocardioidaceae	Nocardioides
OTU_1526	Bacteria	Actinobacteria	Actinobacteria	Actinomycetales	Nocardioidaceae	Marmoricola
OTU_1527	Bacteria	Actinobacteria	Actinobacteria	Actinomycetales	Intrasporangiaceae	Knoellia
OTU_1528	Bacteria	Proteobacteria	Alphaproteobacteria	Rhizobiales	Hyphomicrobiaceae	Blastochloris
OTU_1529	Bacteria	Actinobacteria	Actinobacteria	Actinomycetales	Nocardioidaceae	unclassified_Nocardioidaceae
OTU_1530	Bacteria	Actinobacteria	Actinobacteria	Actinomycetales	Nocardioidaceae	Nocardioides
OTU_1531	Bacteria	Proteobacteria	unclassified_Proteobacteria
OTU_1532	Bacteria	Actinobacteria	Actinobacteria	Actinomycetales	Intrasporangiaceae	unclassified_Intrasporangiaceae
OTU_1533	Bacteria	Actinobacteria	Actinobacteria	Actinomycetales	Dermabacteraceae	Brachybacterium
OTU_1534	Bacteria	Actinobacteria	Actinobacteria	Actinomycetales	Dermabacteraceae	Brachybacterium
OTU_1535	Bacteria	Actinobacteria	Actinobacteria	Actinomycetales	Actinomycetaceae	Actinomyces
OTU_1536	Bacteria	unclassified_Bacteria
OTU_1537	Bacteria	unclassified_Bacteria
OTU_1538	Bacteria	Bacteroidetes	Sphingobacteria	Sphingobacteriales	Chitinophagaceae	unclassified_Chitinophagaceae
OTU_1539	Bacteria	Bacteroidetes	Sphingobacteria	Sphingobacteriales	Cytophagaceae	Dyadobacter
OTU_1540	Bacteria	Firmicutes	Bacilli	Lactobacillales	Streptococcaceae	Streptococcus
OTU_1541	Bacteria	Proteobacteria	Betaproteobacteria	Burkholderiales	Alcaligenaceae	Oligella
OTU_1542	Bacteria	Firmicutes	Erysipelotrichia	Erysipelotrichales	Erysipelotrichaceae	Erysipelotrichaceae_incertae_sedis
OTU_1543	Bacteria	Proteobacteria	Alphaproteobacteria	unclassified_Alphaproteobacteria
OTU_1544	Bacteria	Firmicutes	Bacilli	Lactobacillales	Lactobacillaceae	Lactobacillus
OTU_1545	Bacteria	Proteobacteria	Betaproteobacteria	Burkholderiales	Burkholderiaceae	Ralstonia
OTU_1546	Bacteria	unclassified_Bacteria
OTU_1547	Bacteria	Firmicutes	Bacilli	Lactobacillales	Aerococcaceae	Facklamia
OTU_1548	Bacteria	Firmicutes	Bacilli	Bacillales	Planococcaceae	unclassified_Planococcaceae
OTU_1549	Bacteria	Proteobacteria	Alphaproteobacteria	Caulobacterales	Caulobacteraceae	unclassified_Caulobacteraceae
OTU_1550	Bacteria	Firmicutes	Bacilli	Bacillales	Planococcaceae	unclassified_Planococcaceae
OTU_1551	Bacteria	Bacteroidetes	Flavobacteria	Flavobacteriales	Flavobacteriaceae	Flavobacterium
OTU_1552	Bacteria	unclassified_Bacteria
OTU_1553	Bacteria	Bacteroidetes	Flavobacteria	Flavobacteriales	Flavobacteriaceae	Flavobacterium
OTU_1554	Bacteria	Proteobacteria	Gammaproteobacteria	Pseudomonadales	Moraxellaceae	Acinetobacter
OTU_1555	Bacteria	Proteobacteria	Betaproteobacteria	Hydrogenophilales	Hydrogenophilaceae	Petrobacter
OTU_1556	Bacteria	Proteobacteria	Betaproteobacteria	Burkholderiales	Burkholderiaceae	Cupriavidus
OTU_1557	Bacteria	Proteobacteria	Gammaproteobacteria	Enterobacteriales	Enterobacteriaceae	unclassified_Enterobacteriaceae
OTU_1558	Bacteria	Proteobacteria	Gammaproteobacteria	Chromatiales	Chromatiaceae	Rheinheimera
OTU_1559	Bacteria	Proteobacteria	Epsilonproteobacteria	Campylobacterales	Helicobacteraceae	Sulfuricurvum
OTU_1560	Bacteria	Proteobacteria	Deltaproteobacteria	unclassified_Deltaproteobacteria
OTU_1561	Bacteria	Proteobacteria	Betaproteobacteria	Burkholderiales	Oxalobacteraceae	unclassified_Oxalobacteraceae
OTU_1562	Bacteria	Proteobacteria	Gammaproteobacteria	Pseudomonadales	Moraxellaceae	unclassified_Moraxellaceae
OTU_1563	Bacteria	Proteobacteria	Betaproteobacteria	Burkholderiales	Comamonadaceae	unclassified_Comamonadaceae
OTU_1564	Bacteria	Proteobacteria	Betaproteobacteria	Burkholderiales	Oxalobacteraceae	Oxalicibacterium
OTU_1565	Bacteria	unclassified_Bacteria
OTU_1566	Bacteria	Proteobacteria	Betaproteobacteria	Burkholderiales	Burkholderiales_incertae_sedis	unclassified_Burkholderiales_incertae_sedis
OTU_1567	Bacteria	Proteobacteria	Betaproteobacteria	unclassified_Betaproteobacteria
OTU_1568	Bacteria	Proteobacteria	Betaproteobacteria	Methylophilales	Methylophilaceae	Methylotenera
OTU_1569	Bacteria	Proteobacteria	Betaproteobacteria	unclassified_Betaproteobacteria
OTU_1570	Bacteria	Proteobacteria	Alphaproteobacteria	Sphingomonadales	Sphingomonadaceae	unclassified_Sphingomonadaceae
OTU_1571	Bacteria	Proteobacteria	Alphaproteobacteria	Rhodospirillales	Acetobacteraceae	Roseomonas
OTU_1572	Bacteria	Proteobacteria	Alphaproteobacteria	Rhodobacterales	Rhodobacteraceae	unclassified_Rhodobacteraceae
OTU_1573	Bacteria	Actinobacteria	Actinobacteria	Actinomycetales	unclassified_Actinomycetales
OTU_1574	Bacteria	Actinobacteria	Actinobacteria	Actinomycetales	unclassified_Actinomycetales
OTU_1575	Bacteria	Spirochaetes	Spirochaetes	Spirochaetales	Spirochaetaceae	Treponema
OTU_1576	Bacteria	unclassified_Bacteria
OTU_1577	Bacteria	Proteobacteria	Deltaproteobacteria	unclassified_Deltaproteobacteria
OTU_1578	Bacteria	Firmicutes	Bacilli	Bacillales	Staphylococcaceae	Staphylococcus
OTU_1579	Bacteria	Gemmatimonadetes	Gemmatimonadetes	Gemmatimonadales	Gemmatimonadaceae	Gemmatimonas
OTU_1580	Bacteria	Acidobacteria	Acidobacteria_Gp16	Gp16	Gp16	Gp16
OTU_1581	Bacteria	Firmicutes	unclassified_Firmicutes
OTU_1582	Bacteria	Firmicutes	Clostridia	Clostridiales	Lachnospiraceae	unclassified_Lachnospiraceae
OTU_1583	Bacteria	Bacteroidetes	Bacteroidia	Bacteroidales	Bacteroidaceae	Bacteroides
OTU_1584	Bacteria	unclassified_Bacteria
OTU_1585	Bacteria	Bacteroidetes	Bacteroidia	Bacteroidales	unclassified_Bacteroidales
OTU_1586	Bacteria	Bacteroidetes	Bacteroidia	Bacteroidales	Prevotellaceae	Prevotella
OTU_1587	Bacteria	Actinobacteria	Actinobacteria	Actinomycetales	unclassified_Actinomycetales
OTU_1588	Bacteria	Armatimonadetes	Armatimonadia	Armatimonadales	Armatimonadaceae	Armatimonas/Armatimonadetes_gp1
OTU_1589	Bacteria	Armatimonadetes	Armatimonadia	Armatimonadales	Armatimonadaceae	Armatimonas/Armatimonadetes_gp1
OTU_1590	Bacteria	Armatimonadetes	unclassified_Armatimonadetes
OTU_1591	Bacteria	Actinobacteria	Actinobacteria	Solirubrobacterales	unclassified_Solirubrobacterales
OTU_1592	Bacteria	Bacteroidetes	Sphingobacteria	Sphingobacteriales	Sphingobacteriaceae	Sphingobacterium
OTU_1593	Bacteria	Bacteroidetes	Flavobacteria	Flavobacteriales	unclassified_Flavobacteriales
OTU_1594	Bacteria	Bacteroidetes	unclassified_Bacteroidetes
OTU_1595	Bacteria	Bacteroidetes	unclassified_Bacteroidetes
OTU_1596	Bacteria	Bacteroidetes	Sphingobacteria	Sphingobacteriales	Sphingobacteriaceae	Sphingobacterium
OTU_1597	Bacteria	Bacteroidetes	Sphingobacteria	Sphingobacteriales	Sphingobacteriaceae	Pedobacter
OTU_1598	Bacteria	Bacteroidetes	Sphingobacteria	Sphingobacteriales	Cytophagaceae	Spirosoma
OTU_1599	Bacteria	Bacteroidetes	Flavobacteria	Flavobacteriales	Flavobacteriaceae	unclassified_Flavobacteriaceae
OTU_1600	Bacteria	Firmicutes	Clostridia	Clostridiales	Lachnospiraceae	unclassified_Lachnospiraceae
OTU_1601	Bacteria	Proteobacteria	Alphaproteobacteria	unclassified_Alphaproteobacteria
OTU_1602	Bacteria	unclassified_Bacteria
OTU_1603	Bacteria	unclassified_Bacteria
OTU_1604	Bacteria	Firmicutes	Clostridia	Clostridiales	Lachnospiraceae	unclassified_Lachnospiraceae
OTU_1605	Bacteria	Firmicutes	Clostridia	Clostridiales	unclassified_Clostridiales
OTU_1606	Bacteria	Firmicutes	unclassified_Firmicutes
OTU_1607	Bacteria	Firmicutes	Clostridia	Clostridiales	Clostridiales_Incertae_Sedis_XI	Parvimonas
OTU_1608	Bacteria	Actinobacteria	Actinobacteria	Actinomycetales	unclassified_Actinomycetales
OTU_1609	Bacteria	unclassified_Bacteria
OTU_1610	Bacteria	Actinobacteria	Actinobacteria	Solirubrobacterales	Conexibacteraceae	Conexibacter
OTU_1611	Bacteria	Actinobacteria	Actinobacteria	Solirubrobacterales	Solirubrobacteraceae	Solirubrobacter
OTU_1612	Bacteria	Actinobacteria	Actinobacteria	Solirubrobacterales	unclassified_Solirubrobacterales
OTU_1613	Bacteria	Actinobacteria	Actinobacteria	Actinomycetales	Propionibacteriaceae	unclassified_Propionibacteriaceae
OTU_1614	Bacteria	Acidobacteria	Holophagae	Holophagales	Holophagaceae	Geothrix
OTU_1615	Bacteria	Proteobacteria	Gammaproteobacteria	Xanthomonadales	Xanthomonadaceae	unclassified_Xanthomonadaceae
OTU_1616	Bacteria	Actinobacteria	Actinobacteria	Actinomycetales	Micrococcaceae	Arthrobacter
OTU_1617	Bacteria	unclassified_Bacteria
OTU_1618	Bacteria	Firmicutes	Negativicutes	Selenomonadales	Veillonellaceae	unclassified_Veillonellaceae
OTU_1619	Bacteria	Bacteroidetes	Flavobacteria	Flavobacteriales	Flavobacteriaceae	Flavobacterium
OTU_1620	Bacteria	Cyanobacteria/Chloroplast	Chloroplast	Chloroplast	Chloroplast	Bacillariophyta
OTU_1621	Bacteria	Bacteroidetes	Bacteroidia	Bacteroidales	Prevotellaceae	Prevotella
OTU_1622	Bacteria	unclassified_Bacteria
OTU_1623	Bacteria	Deinococcus-Thermus	Deinococci	Deinococcales	Deinococcaceae	Deinococcus
OTU_1624	Bacteria	Deinococcus-Thermus	Deinococci	Deinococcales	Deinococcaceae	Deinococcus
OTU_1625	Bacteria	Firmicutes	Clostridia	Clostridiales	Clostridiaceae_1	Clostridium_sensu_stricto
OTU_1626	Bacteria	unclassified_Bacteria
OTU_1627	Bacteria	Firmicutes	Clostridia	Clostridiales	unclassified_Clostridiales
OTU_1628	Bacteria	OD1	OD1_genera_incertae_sedis	OD1_genera_incertae_sedis	OD1_genera_incertae_sedis	OD1_genera_incertae_sedis
OTU_1629	Bacteria	Firmicutes	Bacilli	Bacillales	Staphylococcaceae	Salinicoccus
OTU_1630	Bacteria	Firmicutes	Clostridia	Clostridiales	Eubacteriaceae	unclassified_Eubacteriaceae
OTU_1631	Bacteria	Firmicutes	Clostridia	Clostridiales	Lachnospiraceae	unclassified_Lachnospiraceae
OTU_1632	Bacteria	OD1	OD1_genera_incertae_sedis	OD1_genera_incertae_sedis	OD1_genera_incertae_sedis	OD1_genera_incertae_sedis
OTU_1633	Bacteria	TM7	TM7_genera_incertae_sedis	TM7_genera_incertae_sedis	TM7_genera_incertae_sedis	TM7_genera_incertae_sedis
OTU_1634	Bacteria	OD1	OD1_genera_incertae_sedis	OD1_genera_incertae_sedis	OD1_genera_incertae_sedis	OD1_genera_incertae_sedis
OTU_1635	Bacteria	OD1	OD1_genera_incertae_sedis	OD1_genera_incertae_sedis	OD1_genera_incertae_sedis	OD1_genera_incertae_sedis
OTU_1636	Bacteria	Acidobacteria	Acidobacteria_Gp6	Gp6	Gp6	Gp6
OTU_1637	Bacteria	unclassified_Bacteria
OTU_1638	Bacteria	Firmicutes	Clostridia	Clostridiales	Lachnospiraceae	unclassified_Lachnospiraceae
OTU_1639	Bacteria	Firmicutes	Bacilli	Lactobacillales	Aerococcaceae	unclassified_Aerococcaceae
OTU_1640	Bacteria	unclassified_Bacteria
OTU_1641	Bacteria	unclassified_Bacteria
OTU_1642	Bacteria	Proteobacteria	Alphaproteobacteria	unclassified_Alphaproteobacteria
OTU_1643	Bacteria	Proteobacteria	Deltaproteobacteria	Myxococcales	unclassified_Myxococcales
OTU_1644	Bacteria	unclassified_Bacteria
OTU_1645	Bacteria	Actinobacteria	Actinobacteria	Coriobacteriales	Coriobacteriaceae	unclassified_Coriobacteriaceae
OTU_1646	Bacteria	unclassified_Bacteria
OTU_1647	Bacteria	unclassified_Bacteria
OTU_1648	Bacteria	Proteobacteria	unclassified_Proteobacteria
OTU_1649	Bacteria	Proteobacteria	Deltaproteobacteria	Bdellovibrionales	Bdellovibrionaceae	Bdellovibrio
OTU_1650	Bacteria	Proteobacteria	Deltaproteobacteria	Myxococcales	Polyangiaceae	Sorangium
OTU_1651	Bacteria	unclassified_Bacteria
OTU_1652	Bacteria	unclassified_Bacteria
OTU_1653	Bacteria	unclassified_Bacteria
OTU_1654	Bacteria	Firmicutes	Clostridia	Clostridiales	Lachnospiraceae	unclassified_Lachnospiraceae
OTU_1655	Bacteria	Firmicutes	Clostridia	Clostridiales	Lachnospiraceae	Catonella
OTU_1656	Bacteria	Planctomycetes	Planctomycetacia	Planctomycetales	Planctomycetaceae	Singulisphaera
OTU_1657	Bacteria	Proteobacteria	Alphaproteobacteria	Sphingomonadales	Sphingomonadaceae	unclassified_Sphingomonadaceae
OTU_1658	Bacteria	unclassified_Bacteria
OTU_1659	Bacteria	unclassified_Bacteria
OTU_1660	Bacteria	Firmicutes	unclassified_Firmicutes
OTU_1661	Bacteria	Proteobacteria	Alphaproteobacteria	Sphingomonadales	Sphingomonadaceae	Sphingomonas
OTU_1662	Bacteria	unclassified_Bacteria
OTU_1663	Bacteria	Firmicutes	Clostridia	Clostridiales	Lachnospiraceae	unclassified_Lachnospiraceae
OTU_1664	Bacteria	Firmicutes	Clostridia	Clostridiales	Lachnospiraceae	unclassified_Lachnospiraceae
OTU_1665	Bacteria	Acidobacteria	Acidobacteria_Gp4	Gp4	Gp4	Gp4
OTU_1666	Bacteria	Actinobacteria	Actinobacteria	Coriobacteriales	Coriobacteriaceae	Collinsella
OTU_1667	Bacteria	Proteobacteria	Alphaproteobacteria	unclassified_Alphaproteobacteria
OTU_1668	Bacteria	unclassified_Bacteria
OTU_1669	Bacteria	Cyanobacteria/Chloroplast	Chloroplast	Chloroplast	Chloroplast	Streptophyta
OTU_1670	Bacteria	Bacteroidetes	Flavobacteria	Flavobacteriales	Flavobacteriaceae	unclassified_Flavobacteriaceae
OTU_1671	Bacteria	Bacteroidetes	Flavobacteria	Flavobacteriales	Flavobacteriaceae	Chryseobacterium
OTU_1672	Bacteria	Bacteroidetes	unclassified_Bacteroidetes
OTU_1673	Bacteria	Bacteroidetes	Sphingobacteria	Sphingobacteriales	unclassified_Sphingobacteriales
OTU_1674	Bacteria	unclassified_Bacteria
OTU_1675	Bacteria	unclassified_Bacteria
OTU_1676	Bacteria	unclassified_Bacteria
OTU_1677	Bacteria	Acidobacteria	Acidobacteria_Gp16	Gp16	Gp16	Gp16
OTU_1678	Bacteria	Proteobacteria	Gammaproteobacteria	Enterobacteriales	Enterobacteriaceae	unclassified_Enterobacteriaceae
OTU_1679	Bacteria	Bacteroidetes	Flavobacteria	Flavobacteriales	Flavobacteriaceae	unclassified_Flavobacteriaceae
OTU_1680	Bacteria	Bacteroidetes	unclassified_Bacteroidetes
OTU_1681	Bacteria	Proteobacteria	Betaproteobacteria	Burkholderiales	unclassified_Burkholderiales
OTU_1682	Bacteria	Bacteroidetes	Sphingobacteria	Sphingobacteriales	Chitinophagaceae	unclassified_Chitinophagaceae
OTU_1683	Bacteria	Bacteroidetes	Flavobacteria	Flavobacteriales	Flavobacteriaceae	Flavobacterium
OTU_1684	Bacteria	unclassified_Bacteria
OTU_1685	Bacteria	unclassified_Bacteria
OTU_1686	Bacteria	TM7	TM7_genera_incertae_sedis	TM7_genera_incertae_sedis	TM7_genera_incertae_sedis	TM7_genera_incertae_sedis
OTU_1687	Bacteria	Bacteroidetes	Bacteroidia	Bacteroidales	Bacteroidaceae	Bacteroides
OTU_1688	Bacteria	Bacteroidetes	Bacteroidia	Bacteroidales	Prevotellaceae	Prevotella
OTU_1689	Bacteria	Firmicutes	Clostridia	Clostridiales	Clostridiales_Incertae_Sedis_XI	Anaerococcus
OTU_1690	Bacteria	Bacteroidetes	unclassified_Bacteroidetes
OTU_1691	Bacteria	Bacteroidetes	Bacteroidia	Bacteroidales	Prevotellaceae	Prevotella
OTU_1692	Bacteria	Proteobacteria	Gammaproteobacteria	Pseudomonadales	Moraxellaceae	Moraxella
OTU_1693	Bacteria	Firmicutes	Bacilli	Bacillales	Staphylococcaceae	Jeotgalicoccus
OTU_1694	Bacteria	unclassified_Bacteria
OTU_1695	Bacteria	Proteobacteria	unclassified_Proteobacteria
OTU_1696	Bacteria	Proteobacteria	Deltaproteobacteria	unclassified_Deltaproteobacteria
OTU_1697	Bacteria	Actinobacteria	Actinobacteria	Coriobacteriales	Coriobacteriaceae	unclassified_Coriobacteriaceae
OTU_1698	Bacteria	Proteobacteria	unclassified_Proteobacteria
OTU_1699	Bacteria	unclassified_Bacteria
OTU_1700	Bacteria	unclassified_Bacteria
OTU_1701	Bacteria	unclassified_Bacteria
OTU_1702	Bacteria	Actinobacteria	Actinobacteria	Bifidobacteriales	Bifidobacteriaceae	Bifidobacterium
OTU_1703	Bacteria	Firmicutes	Clostridia	Clostridiales	Lachnospiraceae	unclassified_Lachnospiraceae
OTU_1704	Bacteria	Proteobacteria	unclassified_Proteobacteria
OTU_1705	Bacteria	Actinobacteria	Actinobacteria	Actinomycetales	Corynebacteriaceae	Corynebacterium
OTU_1706	Bacteria	Actinobacteria	Actinobacteria	Actinomycetales	Pseudonocardiaceae	Pseudonocardia
OTU_1707	Bacteria	Firmicutes	Clostridia	Clostridiales	unclassified_Clostridiales
OTU_1708	Bacteria	Firmicutes	Clostridia	Clostridiales	Lachnospiraceae	unclassified_Lachnospiraceae
OTU_1709	Bacteria	OD1	OD1_genera_incertae_sedis	OD1_genera_incertae_sedis	OD1_genera_incertae_sedis	OD1_genera_incertae_sedis
OTU_1710	Bacteria	OD1	OD1_genera_incertae_sedis	OD1_genera_incertae_sedis	OD1_genera_incertae_sedis	OD1_genera_incertae_sedis
OTU_1711	Bacteria	Firmicutes	Clostridia	Clostridiales	Lachnospiraceae	Roseburia
OTU_1712	Bacteria	unclassified_Bacteria
OTU_1713	Bacteria	Firmicutes	Bacilli	Bacillales	Bacillaceae_1	Bacillus
OTU_1714	Bacteria	unclassified_Bacteria
OTU_1715	Bacteria	unclassified_Bacteria
OTU_1716	Bacteria	Firmicutes	Bacilli	Lactobacillales	Streptococcaceae	Streptococcus
OTU_1717	Bacteria	unclassified_Bacteria
OTU_1718	Bacteria	unclassified_Bacteria
OTU_1719	Bacteria	Proteobacteria	unclassified_Proteobacteria
OTU_1720	Bacteria	Proteobacteria	Deltaproteobacteria	unclassified_Deltaproteobacteria
OTU_1721	Bacteria	unclassified_Bacteria
OTU_1722	Bacteria	unclassified_Bacteria
OTU_1723	Bacteria	Proteobacteria	unclassified_Proteobacteria
OTU_1724	Bacteria	Actinobacteria	Actinobacteria	Actinomycetales	Microbacteriaceae	unclassified_Microbacteriaceae
OTU_1725	Bacteria	Actinobacteria	Actinobacteria	Actinomycetales	unclassified_Actinomycetales
OTU_1726	Bacteria	Proteobacteria	Alphaproteobacteria	Rhizobiales	Methylobacteriaceae	Methylobacterium
OTU_1727	Bacteria	Proteobacteria	Alphaproteobacteria	Rhodospirillales	Acetobacteraceae	unclassified_Acetobacteraceae
OTU_1728	Bacteria	unclassified_Bacteria
OTU_1729	Bacteria	Proteobacteria	Alphaproteobacteria	unclassified_Alphaproteobacteria
OTU_1730	Bacteria	Gemmatimonadetes	Gemmatimonadetes	Gemmatimonadales	Gemmatimonadaceae	Gemmatimonas
OTU_1731	Bacteria	Proteobacteria	Alphaproteobacteria	Rhizobiales	Hyphomicrobiaceae	Hyphomicrobium
OTU_1732	Bacteria	Proteobacteria	Alphaproteobacteria	Rhodobacterales	Rhodobacteraceae	unclassified_Rhodobacteraceae
OTU_1733	Bacteria	unclassified_Bacteria
OTU_1734	Bacteria	Proteobacteria	Alphaproteobacteria	Rhodobacterales	Rhodobacteraceae	Loktanella
OTU_1735	Bacteria	Proteobacteria	Gammaproteobacteria	Xanthomonadales	Xanthomonadaceae	unclassified_Xanthomonadaceae
OTU_1736	Bacteria	Proteobacteria	Deltaproteobacteria	unclassified_Deltaproteobacteria
OTU_1737	Bacteria	Firmicutes	Bacilli	Bacillales	Planococcaceae	unclassified_Planococcaceae
OTU_1738	Bacteria	Proteobacteria	Deltaproteobacteria	Bdellovibrionales	Bdellovibrionaceae	Bdellovibrio
OTU_1739	Bacteria	unclassified_Bacteria
OTU_1740	Bacteria	unclassified_Bacteria
OTU_1741	Bacteria	unclassified_Bacteria
OTU_1742	Bacteria	Firmicutes	Clostridia	Clostridiales	Ruminococcaceae	unclassified_Ruminococcaceae
OTU_1743	Bacteria	Firmicutes	Clostridia	Clostridiales	Ruminococcaceae	Anaerofilum
OTU_1744	Bacteria	Proteobacteria	Gammaproteobacteria	Xanthomonadales	Xanthomonadaceae	unclassified_Xanthomonadaceae
OTU_1745	Bacteria	Proteobacteria	Gammaproteobacteria	Xanthomonadales	Xanthomonadaceae	Luteimonas
OTU_1746	Bacteria	Actinobacteria	Actinobacteria	Actinomycetales	unclassified_Actinomycetales
OTU_1747	Bacteria	Actinobacteria	Actinobacteria	Actinomycetales	Propionibacteriaceae	unclassified_Propionibacteriaceae
OTU_1748	Bacteria	Actinobacteria	Actinobacteria	Actinomycetales	unclassified_Actinomycetales
OTU_1749	Bacteria	Proteobacteria	Gammaproteobacteria	Legionellales	Legionellaceae	Legionella
OTU_1750	Bacteria	Actinobacteria	Actinobacteria	Actinomycetales	Corynebacteriaceae	Corynebacterium
OTU_1751	Bacteria	Firmicutes	Clostridia	Clostridiales	Ruminococcaceae	Oscillibacter
OTU_1752	Bacteria	Firmicutes	Negativicutes	Selenomonadales	Veillonellaceae	Selenomonas
OTU_1753	Bacteria	Firmicutes	Clostridia	Clostridiales	Ruminococcaceae	unclassified_Ruminococcaceae
OTU_1754	Bacteria	Actinobacteria	Actinobacteria	Actinomycetales	Intrasporangiaceae	unclassified_Intrasporangiaceae
OTU_1755	Bacteria	Actinobacteria	Actinobacteria	Actinomycetales	Microbacteriaceae	Clavibacter
OTU_1756	Bacteria	Actinobacteria	Actinobacteria	Actinomycetales	Intrasporangiaceae	unclassified_Intrasporangiaceae
OTU_1757	Bacteria	Actinobacteria	Actinobacteria	Actinomycetales	Propionibacteriaceae	unclassified_Propionibacteriaceae
OTU_1758	Bacteria	Actinobacteria	Actinobacteria	Actinomycetales	Microbacteriaceae	unclassified_Microbacteriaceae
OTU_1759	Bacteria	Bacteroidetes	Bacteroidia	Bacteroidales	unclassified_Bacteroidales
OTU_1760	Bacteria	Proteobacteria	Gammaproteobacteria	Xanthomonadales	Xanthomonadaceae	unclassified_Xanthomonadaceae
OTU_1761	Bacteria	Bacteroidetes	Sphingobacteria	Sphingobacteriales	unclassified_Sphingobacteriales
OTU_1762	Bacteria	Bacteroidetes	Sphingobacteria	Sphingobacteriales	Cytophagaceae	Spirosoma
OTU_1763	Bacteria	Bacteroidetes	Sphingobacteria	Sphingobacteriales	Cytophagaceae	Hymenobacter
OTU_1764	Bacteria	Bacteroidetes	Flavobacteria	Flavobacteriales	Flavobacteriaceae	Flavobacterium
OTU_1765	Bacteria	Bacteroidetes	Flavobacteria	Flavobacteriales	Flavobacteriaceae	Capnocytophaga
OTU_1766	Bacteria	Bacteroidetes	Sphingobacteria	Sphingobacteriales	unclassified_Sphingobacteriales
OTU_1767	Bacteria	Bacteroidetes	Sphingobacteria	Sphingobacteriales	Sphingobacteriaceae	Pedobacter
OTU_1768	Bacteria	Bacteroidetes	Sphingobacteria	Sphingobacteriales	Cytophagaceae	unclassified_Cytophagaceae
OTU_1769	Bacteria	unclassified_Bacteria
OTU_1770	Bacteria	Proteobacteria	Gammaproteobacteria	Legionellales	Legionellaceae	Legionella
OTU_1771	Bacteria	unclassified_Bacteria
OTU_1772	Bacteria	Bacteroidetes	Bacteroidia	Bacteroidales	Porphyromonadaceae	Paludibacter
OTU_1773	Bacteria	Proteobacteria	Alphaproteobacteria	Rhizobiales	Methylobacteriaceae	Methylobacterium
OTU_1774	Bacteria	Proteobacteria	Deltaproteobacteria	Desulfovibrionales	Desulfovibrionaceae	unclassified_Desulfovibrionaceae
OTU_1775	Bacteria	Proteobacteria	Betaproteobacteria	Burkholderiales	unclassified_Burkholderiales
OTU_1776	Bacteria	Proteobacteria	Betaproteobacteria	Burkholderiales	Oxalobacteraceae	Naxibacter
OTU_1777	Bacteria	unclassified_Bacteria
OTU_1778	Bacteria	Proteobacteria	Gammaproteobacteria	Pseudomonadales	Moraxellaceae	Acinetobacter
OTU_1779	Bacteria	Proteobacteria	Alphaproteobacteria	Rhizobiales	Methylobacteriaceae	Methylobacterium
OTU_1780	Bacteria	Proteobacteria	Gammaproteobacteria	Pasteurellales	Pasteurellaceae	unclassified_Pasteurellaceae
OTU_1781	Bacteria	Proteobacteria	Betaproteobacteria	Burkholderiales	Comamonadaceae	unclassified_Comamonadaceae
OTU_1782	Bacteria	unclassified_Bacteria
OTU_1783	Bacteria	unclassified_Bacteria
OTU_1784	Bacteria	unclassified_Bacteria
OTU_1785	Bacteria	Deinococcus-Thermus	Deinococci	Deinococcales	Deinococcaceae	Deinococcus
OTU_1786	Bacteria	unclassified_Bacteria
OTU_1787	Bacteria	Actinobacteria	Actinobacteria	Actinomycetales	Micrococcaceae	Kocuria
OTU_1788	Bacteria	Proteobacteria	Gammaproteobacteria	Alteromonadales	Alteromonadaceae	Haliea
OTU_1789	Bacteria	Proteobacteria	Betaproteobacteria	unclassified_Betaproteobacteria
OTU_1790	Bacteria	Proteobacteria	unclassified_Proteobacteria
OTU_1791	Bacteria	Firmicutes	Clostridia	Clostridiales	Ruminococcaceae	Oscillibacter
OTU_1792	Bacteria	Firmicutes	Negativicutes	Selenomonadales	Veillonellaceae	unclassified_Veillonellaceae
OTU_1793	Bacteria	unclassified_Bacteria
OTU_1794	Bacteria	Firmicutes	Negativicutes	Selenomonadales	Veillonellaceae	Veillonella
OTU_1795	Bacteria	Actinobacteria	Actinobacteria	Actinomycetales	Streptomycetaceae	Streptomyces
OTU_1796	Bacteria	Actinobacteria	Actinobacteria	Actinomycetales	Microbacteriaceae	unclassified_Microbacteriaceae
OTU_1797	Bacteria	Actinobacteria	Actinobacteria	Actinomycetales	Microbacteriaceae	Curtobacterium
OTU_1798	Bacteria	Actinobacteria	Actinobacteria	Solirubrobacterales	Patulibacteraceae	Patulibacter
OTU_1799	Bacteria	unclassified_Bacteria
OTU_1800	Bacteria	unclassified_Bacteria
OTU_1801	Bacteria	SR1	SR1_genera_incertae_sedis	SR1_genera_incertae_sedis	SR1_genera_incertae_sedis	SR1_genera_incertae_sedis
OTU_1802	Bacteria	TM7	TM7_genera_incertae_sedis	TM7_genera_incertae_sedis	TM7_genera_incertae_sedis	TM7_genera_incertae_sedis
OTU_1803	Bacteria	TM7	TM7_genera_incertae_sedis	TM7_genera_incertae_sedis	TM7_genera_incertae_sedis	TM7_genera_incertae_sedis
OTU_1804	Bacteria	Proteobacteria	Gammaproteobacteria	Cardiobacteriales	Cardiobacteriaceae	Cardiobacterium
OTU_1805	Bacteria	Proteobacteria	Betaproteobacteria	Burkholderiales	Comamonadaceae	unclassified_Comamonadaceae
OTU_1806	Bacteria	Proteobacteria	Betaproteobacteria	Neisseriales	Neisseriaceae	Iodobacter
OTU_1807	Bacteria	Firmicutes	Clostridia	Clostridiales	Clostridiaceae_1	Clostridium_sensu_stricto
OTU_1808	Bacteria	Actinobacteria	Actinobacteria	Actinomycetales	unclassified_Actinomycetales
OTU_1809	Bacteria	Actinobacteria	Actinobacteria	Actinomycetales	Intrasporangiaceae	Knoellia
OTU_1810	Bacteria	Actinobacteria	Actinobacteria	Actinomycetales	Nocardioidaceae	Marmoricola
OTU_1811	Bacteria	Actinobacteria	Actinobacteria	Actinomycetales	Nocardioidaceae	Nocardioides
OTU_1812	Bacteria	Actinobacteria	Actinobacteria	unclassified_Actinobacteria
OTU_1813	Bacteria	Firmicutes	Clostridia	Clostridiales	unclassified_Clostridiales
OTU_1814	Bacteria	Firmicutes	Negativicutes	Selenomonadales	Veillonellaceae	Veillonella
OTU_1815	Bacteria	Firmicutes	Clostridia	Clostridiales	Ruminococcaceae	unclassified_Ruminococcaceae
OTU_1816	Bacteria	Firmicutes	Clostridia	Clostridiales	Ruminococcaceae	Oscillibacter
OTU_1817	Bacteria	Actinobacteria	Actinobacteria	Actinomycetales	Propionibacteriaceae	unclassified_Propionibacteriaceae
OTU_1818	Bacteria	Actinobacteria	Actinobacteria	Actinomycetales	Propionibacteriaceae	Friedmanniella
OTU_1819	Bacteria	Actinobacteria	Actinobacteria	Acidimicrobiales	unclassified_Acidimicrobiales
OTU_1820	Bacteria	Actinobacteria	Actinobacteria	Nitriliruptorales	Nitriliruptoraceae	Nitriliruptor
OTU_1821	Bacteria	Actinobacteria	Actinobacteria	Acidimicrobiales	unclassified_Acidimicrobiales
OTU_1822	Bacteria	Firmicutes	Clostridia	Clostridiales	unclassified_Clostridiales
OTU_1823	Bacteria	Actinobacteria	Actinobacteria	unclassified_Actinobacteria
OTU_1824	Bacteria	unclassified_Bacteria
OTU_1825	Bacteria	Actinobacteria	Actinobacteria	Actinomycetales	unclassified_Actinomycetales
OTU_1826	Bacteria	Firmicutes	Clostridia	Clostridiales	Ruminococcaceae	unclassified_Ruminococcaceae
OTU_1827	Bacteria	Firmicutes	Negativicutes	Selenomonadales	Veillonellaceae	unclassified_Veillonellaceae
OTU_1828	Bacteria	Firmicutes	Negativicutes	Selenomonadales	Veillonellaceae	Anaerospora
OTU_1829	Bacteria	Firmicutes	Negativicutes	Selenomonadales	Veillonellaceae	Anaerospora
OTU_1830	Bacteria	Actinobacteria	Actinobacteria	unclassified_Actinobacteria
OTU_1831	Bacteria	Firmicutes	Bacilli	Bacillales	Planococcaceae	Solibacillus
OTU_1832	Bacteria	Firmicutes	Bacilli	Lactobacillales	Streptococcaceae	Lactococcus
OTU_1833	Bacteria	Firmicutes	Bacilli	Bacillales	Planococcaceae	unclassified_Planococcaceae
OTU_1834	Bacteria	Firmicutes	Bacilli	Lactobacillales	Streptococcaceae	Lactococcus
OTU_1835	Bacteria	Firmicutes	Bacilli	Bacillales	Thermoactinomycetaceae_2	Planifilum
OTU_1836
OTU_1837	Bacteria	Firmicutes	Bacilli	Lactobacillales	Streptococcaceae	Streptococcus
OTU_1838	Bacteria	Firmicutes	Erysipelotrichia	Erysipelotrichales	Erysipelotrichaceae	Clostridium_XVIII
OTU_1839	Bacteria	unclassified_Bacteria
OTU_1840	Bacteria	unclassified_Bacteria
OTU_1841	Bacteria	Cyanobacteria/Chloroplast	Chloroplast	Chloroplast	Chloroplast	Bacillariophyta
OTU_1842	Bacteria	Proteobacteria	Betaproteobacteria	Burkholderiales	Burkholderiaceae	Cupriavidus
OTU_1843	Bacteria	unclassified_Bacteria
OTU_1844	Bacteria	unclassified_Bacteria
OTU_1845	Bacteria	unclassified_Bacteria
OTU_1846	Bacteria	Firmicutes	Clostridia	Clostridiales	Lachnospiraceae	unclassified_Lachnospiraceae
OTU_1847	Bacteria	Proteobacteria	Betaproteobacteria	Burkholderiales	Burkholderiaceae	Cupriavidus
OTU_1848	Bacteria	OD1	OD1_genera_incertae_sedis	OD1_genera_incertae_sedis	OD1_genera_incertae_sedis	OD1_genera_incertae_sedis
OTU_1849	Bacteria	Firmicutes	Clostridia	Clostridiales	Clostridiales_Incertae_Sedis_XI	Anaerococcus
OTU_1850	Bacteria	unclassified_Bacteria
OTU_1851	Bacteria	unclassified_Bacteria
OTU_1852	Bacteria	unclassified_Bacteria
OTU_1853	Bacteria	Firmicutes	Clostridia	Clostridiales	Lachnospiraceae	Johnsonella
OTU_1854	Bacteria	Firmicutes	Clostridia	Clostridiales	Ruminococcaceae	unclassified_Ruminococcaceae
OTU_1855	Bacteria	Firmicutes	Clostridia	Clostridiales	Ruminococcaceae	Flavonifractor
OTU_1856	Bacteria	Firmicutes	Clostridia	Clostridiales	Lachnospiraceae	unclassified_Lachnospiraceae
OTU_1857	Bacteria	Firmicutes	Clostridia	Clostridiales	Ruminococcaceae	unclassified_Ruminococcaceae
OTU_1858	Bacteria	Firmicutes	Clostridia	Clostridiales	unclassified_Clostridiales
OTU_1859	Bacteria	Firmicutes	Clostridia	Clostridiales	Lachnospiraceae	Lachnospiracea_incertae_sedis
OTU_1860	Bacteria	Actinobacteria	Actinobacteria	Actinomycetales	Micrococcaceae	unclassified_Micrococcaceae
OTU_1861	Bacteria	Firmicutes	Clostridia	Clostridiales	Lachnospiraceae	unclassified_Lachnospiraceae
OTU_1862	Bacteria	Actinobacteria	Actinobacteria	Actinomycetales	Micrococcaceae	unclassified_Micrococcaceae
OTU_1863	Bacteria	Bacteroidetes	Bacteroidia	Bacteroidales	Prevotellaceae	Prevotella
OTU_1864	Bacteria	Fusobacteria	Fusobacteria	Fusobacteriales	Fusobacteriaceae	Fusobacterium
OTU_1865	Bacteria	Bacteroidetes	Flavobacteria	Flavobacteriales	Flavobacteriaceae	Wautersiella
OTU_1866	Bacteria	Bacteroidetes	Bacteroidia	Bacteroidales	Prevotellaceae	Prevotella
OTU_1867	Bacteria	Bacteroidetes	Bacteroidia	Bacteroidales	unclassified_Bacteroidales
OTU_1868	Bacteria	unclassified_Bacteria
OTU_1869	Bacteria	TM7	TM7_genera_incertae_sedis	TM7_genera_incertae_sedis	TM7_genera_incertae_sedis	TM7_genera_incertae_sedis
OTU_1870	Bacteria	Bacteroidetes	Sphingobacteria	Sphingobacteriales	Chitinophagaceae	unclassified_Chitinophagaceae
OTU_1871	Bacteria	Bacteroidetes	Sphingobacteria	Sphingobacteriales	Chitinophagaceae	unclassified_Chitinophagaceae
OTU_1872	Bacteria	Bacteroidetes	Sphingobacteria	Sphingobacteriales	Chitinophagaceae	unclassified_Chitinophagaceae
OTU_1873	Bacteria	unclassified_Bacteria
OTU_1874	Bacteria	Firmicutes	unclassified_Firmicutes
OTU_1875	Bacteria	Bacteroidetes	Bacteroidia	Bacteroidales	unclassified_Bacteroidales
OTU_1876	Bacteria	Bacteroidetes	Flavobacteria	Flavobacteriales	Flavobacteriaceae	Flavobacterium
OTU_1877	Bacteria	Bacteroidetes	Sphingobacteria	Sphingobacteriales	Cytophagaceae	Hymenobacter
OTU_1878	Bacteria	Bacteroidetes	Flavobacteria	Flavobacteriales	Flavobacteriaceae	Flavobacterium
OTU_1879	Bacteria	Bacteroidetes	Sphingobacteria	Sphingobacteriales	Sphingobacteriaceae	Mucilaginibacter
OTU_1880	Bacteria	Bacteroidetes	Sphingobacteria	Sphingobacteriales	unclassified_Sphingobacteriales
OTU_1881	Bacteria	Proteobacteria	Betaproteobacteria	unclassified_Betaproteobacteria
OTU_1882	Bacteria	Bacteroidetes	Flavobacteria	Flavobacteriales	Flavobacteriaceae	Flavobacterium
OTU_1883	Bacteria	Bacteroidetes	Sphingobacteria	Sphingobacteriales	Chitinophagaceae	unclassified_Chitinophagaceae
OTU_1884	Bacteria	Proteobacteria	Betaproteobacteria	Burkholderiales	Burkholderiaceae	unclassified_Burkholderiaceae
OTU_1885	Bacteria	Firmicutes	unclassified_Firmicutes
OTU_1886	Bacteria	Firmicutes	unclassified_Firmicutes
OTU_1887	Bacteria	unclassified_Bacteria
OTU_1888	Bacteria	Firmicutes	Clostridia	Clostridiales	Lachnospiraceae	unclassified_Lachnospiraceae
OTU_1889	Bacteria	Firmicutes	Clostridia	Clostridiales	Lachnospiraceae	unclassified_Lachnospiraceae
OTU_1890	Bacteria	unclassified_Bacteria
OTU_1891	Bacteria	unclassified_Bacteria
OTU_1892	Bacteria	unclassified_Bacteria
OTU_1893	Bacteria	unclassified_Bacteria
OTU_1894	Bacteria	Cyanobacteria/Chloroplast	Chloroplast	Chloroplast	Chloroplast	Streptophyta
OTU_1895	Bacteria	Actinobacteria	Actinobacteria	Coriobacteriales	Coriobacteriaceae	Atopobium
OTU_1896	Bacteria	Acidobacteria	Acidobacteria_Gp1	unclassified_Acidobacteria_Gp1
OTU_1897	Bacteria	Acidobacteria	Acidobacteria_Gp4	Gp4	Gp4	Gp4
OTU_1898	Bacteria	Proteobacteria	Deltaproteobacteria	unclassified_Deltaproteobacteria
OTU_1899	Bacteria	unclassified_Bacteria
OTU_1900	Bacteria	unclassified_Bacteria
OTU_1901	Bacteria	Proteobacteria	Alphaproteobacteria	Rhizobiales	unclassified_Rhizobiales
OTU_1902	Bacteria	Proteobacteria	Epsilonproteobacteria	Campylobacterales	Helicobacteraceae	Sulfuricurvum
OTU_1903	Bacteria	Proteobacteria	Alphaproteobacteria	Rhodospirillales	Acetobacteraceae	Roseomonas
OTU_1904	Bacteria	Proteobacteria	Alphaproteobacteria	Rhizobiales	unclassified_Rhizobiales
OTU_1905	Bacteria	Proteobacteria	Alphaproteobacteria	Rhizobiales	unclassified_Rhizobiales
OTU_1906	Bacteria	Proteobacteria	Alphaproteobacteria	Rhizobiales	unclassified_Rhizobiales
OTU_1907	Bacteria	Proteobacteria	Gammaproteobacteria	Enterobacteriales	Enterobacteriaceae	Escherichia/Shigella
OTU_1908	Bacteria	Proteobacteria	Alphaproteobacteria	Rhodobacterales	Rhodobacteraceae	unclassified_Rhodobacteraceae
OTU_1909	Bacteria	Proteobacteria	Alphaproteobacteria	Rhizobiales	Brucellaceae	Ochrobactrum
OTU_1910	Bacteria	Proteobacteria	unclassified_Proteobacteria
OTU_1911	Bacteria	Proteobacteria	unclassified_Proteobacteria
OTU_1912	Bacteria	Proteobacteria	unclassified_Proteobacteria
OTU_1913	Bacteria	Proteobacteria	Alphaproteobacteria	Sphingomonadales	Sphingomonadaceae	Sphingomonas
OTU_1914	Bacteria	unclassified_Bacteria
OTU_1915	Bacteria	unclassified_Bacteria
OTU_1916	Bacteria	unclassified_Bacteria
OTU_1917	Bacteria	Actinobacteria	Actinobacteria	Actinomycetales	Cellulomonadaceae	unclassified_Cellulomonadaceae
OTU_1918	Bacteria	Acidobacteria	Acidobacteria_Gp4	Gp4	Gp4	Gp4
OTU_1919	Bacteria	Proteobacteria	Epsilonproteobacteria	Campylobacterales	Campylobacteraceae	Arcobacter
OTU_1920	Bacteria	Proteobacteria	Epsilonproteobacteria	Campylobacterales	Campylobacteraceae	Sulfurospirillum
OTU_1921	Bacteria	unclassified_Bacteria
OTU_1922	Bacteria	Proteobacteria	Gammaproteobacteria	Xanthomonadales	Xanthomonadaceae	Lysobacter
OTU_1923	Bacteria	unclassified_Bacteria
OTU_1924	Bacteria	unclassified_Bacteria
OTU_1925	Bacteria	Proteobacteria	Alphaproteobacteria	Rhodobacterales	Rhodobacteraceae	unclassified_Rhodobacteraceae
OTU_1926	Bacteria	Proteobacteria	Alphaproteobacteria	Rhodobacterales	Rhodobacteraceae	unclassified_Rhodobacteraceae
OTU_1927	Bacteria	unclassified_Bacteria
OTU_1928	Bacteria	unclassified_Bacteria
OTU_1929	Bacteria	Proteobacteria	Alphaproteobacteria	Rhodobacterales	Rhodobacteraceae	Amaricoccus
OTU_1930	Bacteria	unclassified_Bacteria
OTU_1931	Bacteria	unclassified_Bacteria
OTU_1932	Bacteria	Proteobacteria	Alphaproteobacteria	unclassified_Alphaproteobacteria
OTU_1933	Bacteria	Proteobacteria	Alphaproteobacteria	Sphingomonadales	Sphingomonadaceae	Sphingopyxis
OTU_1934	Bacteria	Proteobacteria	Alphaproteobacteria	Sphingomonadales	Sphingomonadaceae	unclassified_Sphingomonadaceae
OTU_1935	Bacteria	Proteobacteria	Betaproteobacteria	Burkholderiales	Alcaligenaceae	Pigmentiphaga
OTU_1936	Bacteria	Proteobacteria	Alphaproteobacteria	Sphingomonadales	Erythrobacteraceae	unclassified_Erythrobacteraceae
OTU_1937	Bacteria	Proteobacteria	Alphaproteobacteria	Rhizobiales	Bradyrhizobiaceae	unclassified_Bradyrhizobiaceae
OTU_1938	Bacteria	Proteobacteria	Deltaproteobacteria	Bdellovibrionales	Bdellovibrionaceae	Bdellovibrio
OTU_1939	Bacteria	Proteobacteria	Alphaproteobacteria	Rhizobiales	unclassified_Rhizobiales
OTU_1940	Bacteria	Proteobacteria	Gammaproteobacteria	unclassified_Gammaproteobacteria
OTU_1941	Bacteria	Spirochaetes	Spirochaetes	Spirochaetales	Spirochaetaceae	Treponema
OTU_1942	Bacteria	Proteobacteria	Betaproteobacteria	Burkholderiales	Comamonadaceae	Ramlibacter
OTU_1943	Bacteria	Proteobacteria	Deltaproteobacteria	Myxococcales	Polyangiaceae	unclassified_Polyangiaceae
OTU_1944	Bacteria	Proteobacteria	Deltaproteobacteria	unclassified_Deltaproteobacteria
OTU_1945	Bacteria	Proteobacteria	Gammaproteobacteria	Pseudomonadales	Pseudomonadaceae	Pseudomonas
OTU_1946	Bacteria	unclassified_Bacteria
OTU_1947
OTU_1948	Bacteria	Firmicutes	Clostridia	Clostridiales	Lachnospiraceae	unclassified_Lachnospiraceae
OTU_1949	Bacteria	Proteobacteria	Alphaproteobacteria	Rhizobiales	Brucellaceae	Ochrobactrum
OTU_1950	Bacteria	unclassified_Bacteria
OTU_1951	Bacteria	unclassified_Bacteria
OTU_1952	Bacteria	unclassified_Bacteria
OTU_1953	Bacteria	Proteobacteria	Gammaproteobacteria	Xanthomonadales	Xanthomonadaceae	Stenotrophomonas
OTU_1954	Bacteria	Firmicutes	Clostridia	Clostridiales	Lachnospiraceae	Blautia
OTU_1955
OTU_1956	Bacteria	Firmicutes	Clostridia	Clostridiales	unclassified_Clostridiales
OTU_1957	Bacteria	unclassified_Bacteria
OTU_1958	Bacteria	TM7	TM7_genera_incertae_sedis	TM7_genera_incertae_sedis	TM7_genera_incertae_sedis	TM7_genera_incertae_sedis
OTU_1959	Bacteria	Firmicutes	Clostridia	Clostridiales	unclassified_Clostridiales
OTU_1960	Bacteria	unclassified_Bacteria
OTU_1961	Bacteria	unclassified_Bacteria
OTU_1962	Bacteria	unclassified_Bacteria
OTU_1963	Bacteria	unclassified_Bacteria
OTU_1964	Bacteria	unclassified_Bacteria
OTU_1965	Bacteria	unclassified_Bacteria
OTU_1966	Bacteria	unclassified_Bacteria
OTU_1967	Bacteria	Planctomycetes	Planctomycetacia	Planctomycetales	Planctomycetaceae	unclassified_Planctomycetaceae
OTU_1968	Bacteria	Actinobacteria	Actinobacteria	Actinomycetales	Microbacteriaceae	Microbacterium
OTU_1969	Bacteria	Firmicutes	Clostridia	Clostridiales	Lachnospiraceae	unclassified_Lachnospiraceae
OTU_1970	Bacteria	Firmicutes	Clostridia	Clostridiales	Lachnospiraceae	Robinsoniella
OTU_1971	Bacteria	Firmicutes	Clostridia	Clostridiales	Lachnospiraceae	unclassified_Lachnospiraceae
OTU_1972	Bacteria	unclassified_Bacteria
OTU_1973	Bacteria	Firmicutes	Clostridia	Clostridiales	Lachnospiraceae	Roseburia
OTU_1974	Bacteria	Firmicutes	Clostridia	Clostridiales	Lachnospiraceae	unclassified_Lachnospiraceae
OTU_1975	Bacteria	Firmicutes	Clostridia	Clostridiales	Lachnospiraceae	unclassified_Lachnospiraceae
OTU_1976	Bacteria	unclassified_Bacteria
OTU_1977	Bacteria	Firmicutes	Clostridia	Clostridiales	Ruminococcaceae	unclassified_Ruminococcaceae
OTU_1978	Bacteria	Actinobacteria	Actinobacteria	Acidimicrobiales	Acidimicrobiaceae	Ilumatobacter
OTU_1979	Bacteria	Actinobacteria	Actinobacteria	Actinomycetales	Microbacteriaceae	Microbacterium
OTU_1980	Bacteria	unclassified_Bacteria
OTU_1981	Bacteria	Actinobacteria	Actinobacteria	Coriobacteriales	Coriobacteriaceae	unclassified_Coriobacteriaceae
OTU_1982	Bacteria	unclassified_Bacteria
OTU_1983	Bacteria	Proteobacteria	Alphaproteobacteria	Sphingomonadales	Sphingomonadaceae	Sphingopyxis
OTU_1984	Bacteria	unclassified_Bacteria
OTU_1985	Bacteria	unclassified_Bacteria
OTU_1986	Bacteria	Proteobacteria	Gammaproteobacteria	Pseudomonadales	Moraxellaceae	Acinetobacter
OTU_1987	Bacteria	Spirochaetes	Spirochaetes	Spirochaetales	Leptospiraceae	Turneriella
OTU_1988	Bacteria	unclassified_Bacteria
OTU_1989	Bacteria	Proteobacteria	unclassified_Proteobacteria
OTU_1990	Bacteria	Proteobacteria	Betaproteobacteria	Burkholderiales	Burkholderiaceae	unclassified_Burkholderiaceae
OTU_1991	Bacteria	unclassified_Bacteria
OTU_1992	Bacteria	Proteobacteria	Betaproteobacteria	Burkholderiales	Burkholderiaceae	Cupriavidus
OTU_1993	Bacteria	Proteobacteria	Deltaproteobacteria	Myxococcales	Polyangiaceae	unclassified_Polyangiaceae
OTU_1994	Bacteria	unclassified_Bacteria
OTU_1995	Bacteria	unclassified_Bacteria
OTU_1996	Bacteria	OD1	OD1_genera_incertae_sedis	OD1_genera_incertae_sedis	OD1_genera_incertae_sedis	OD1_genera_incertae_sedis
OTU_1997	Bacteria	OD1	OD1_genera_incertae_sedis	OD1_genera_incertae_sedis	OD1_genera_incertae_sedis	OD1_genera_incertae_sedis
OTU_1998	Bacteria	unclassified_Bacteria
OTU_1999	Bacteria	unclassified_Bacteria
[truncated: 633 more rows]
